# Supplementary material for: Identification of a Golgi GPI-N-acetylgalactosamine transferase with tandem transmembrane regions in the catalytic domain
Source: Nat Commun. 2018 Jan 26;9:405. doi: 10.1038/s41467-017-02799-0 (PMC5785973; doi:10.1038/s41467-017-02799-0)
Supplement: Supplementary file 5 — Supplementary Data 1 [file 41467_2017_2799_MOESM5_ESM.txt]

EXPDTA    THEORETICAL MODEL, MODELLER 9.16 2017/01/31 16:57:13
REMARK   6 MODELLER OBJECTIVE FUNCTION:    -37327.8633
REMARK   6 MODELLER BEST TEMPLATE % SEQ ID: 100.000
REMARK   6 SEQUENCE: PGAP4-S1
REMARK   6 DOPE score: -37327.86328
REMARK   6 GA341 score: 1.00000
REMARK   6 TEMPLATE: 4P02A
REMARK   6 TEMPLATE: ITASSER
REMARK   6 MODELLER BLK RESIDUE  385:
REMARK   6 MODELLER BLK RESIDUE  386:
REMARK   6 MODELLER BLK RESIDUE  387:
REMARK   6 MODELLER BLK RESIDUE  388:
REMARK   6 MODELLER BLK RESIDUE  389:
REMARK   6 MODELLER BLK RESIDUE  390:
REMARK   6 MODELLER BLK RESIDUE  391:
ATOM      1  N   TRP     1     -16.484  51.498  90.022  1.00138.58           N
ATOM      2  CA  TRP     1     -17.931  51.202  89.938  1.00138.58           C
ATOM      3  CB  TRP     1     -18.686  51.946  91.059  1.00138.58           C
ATOM      4  CG  TRP     1     -18.524  53.449  91.062  1.00138.58           C
ATOM      5  CD2 TRP     1     -19.523  54.389  90.631  1.00138.58           C
ATOM      6  CD1 TRP     1     -17.472  54.190  91.516  1.00138.58           C
ATOM      7  NE1 TRP     1     -17.745  55.529  91.382  1.00138.58           N
ATOM      8  CE2 TRP     1     -19.006  55.667  90.842  1.00138.58           C
ATOM      9  CE3 TRP     1     -20.774  54.206  90.113  1.00138.58           C
ATOM     10  CZ2 TRP     1     -19.733  56.782  90.535  1.00138.58           C
ATOM     11  CZ3 TRP     1     -21.499  55.332  89.793  1.00138.58           C
ATOM     12  CH2 TRP     1     -20.988  56.596  90.000  1.00138.58           C
ATOM     13  C   TRP     1     -18.468  51.584  88.602  1.00138.58           C
ATOM     14  O   TRP     1     -17.797  51.410  87.586  1.00138.58           O
ATOM     15  N   GLY     2     -19.710  52.099  88.578  1.00 87.26           N
ATOM     16  CA  GLY     2     -20.364  52.478  87.361  1.00 87.26           C
ATOM     17  C   GLY     2     -19.609  53.586  86.702  1.00 87.26           C
ATOM     18  O   GLY     2     -19.468  53.595  85.480  1.00 87.26           O
ATOM     19  N   SER     3     -19.130  54.562  87.500  1.00 40.80           N
ATOM     20  CA  SER     3     -18.438  55.702  86.968  1.00 40.80           C
ATOM     21  CB  SER     3     -18.065  56.735  88.044  1.00 40.80           C
ATOM     22  OG  SER     3     -17.075  56.200  88.910  1.00 40.80           O
ATOM     23  C   SER     3     -17.163  55.258  86.330  1.00 40.80           C
ATOM     24  O   SER     3     -16.782  55.756  85.273  1.00 40.80           O
ATOM     25  N   THR     4     -16.464  54.303  86.965  1.00 26.93           N
ATOM     26  CA  THR     4     -15.203  53.853  86.453  1.00 26.93           C
ATOM     27  CB  THR     4     -14.538  52.859  87.359  1.00 26.93           C
ATOM     28  OG1 THR     4     -14.342  53.427  88.645  1.00 26.93           O
ATOM     29  CG2 THR     4     -13.182  52.468  86.748  1.00 26.93           C
ATOM     30  C   THR     4     -15.418  53.192  85.137  1.00 26.93           C
ATOM     31  O   THR     4     -14.639  53.401  84.212  1.00 26.93           O
ATOM     32  N   ALA     5     -16.481  52.372  85.023  1.00 38.11           N
ATOM     33  CA  ALA     5     -16.730  51.658  83.800  1.00 38.11           C
ATOM     34  CB  ALA     5     -17.949  50.725  83.895  1.00 38.11           C
ATOM     35  C   ALA     5     -16.995  52.620  82.688  1.00 38.11           C
ATOM     36  O   ALA     5     -16.527  52.409  81.568  1.00 38.11           O
ATOM     37  N   VAL     6     -17.769  53.693  82.962  1.00159.12           N
ATOM     38  CA  VAL     6     -18.105  54.620  81.915  1.00159.12           C
ATOM     39  CB  VAL     6     -19.097  55.681  82.309  1.00159.12           C
ATOM     40  CG1 VAL     6     -20.385  54.990  82.786  1.00159.12           C
ATOM     41  CG2 VAL     6     -18.463  56.646  83.319  1.00159.12           C
ATOM     42  C   VAL     6     -16.870  55.301  81.414  1.00159.12           C
ATOM     43  O   VAL     6     -16.730  55.524  80.210  1.00159.12           O
ATOM     44  N   GLN     7     -15.949  55.666  82.330  1.00 40.43           N
ATOM     45  CA  GLN     7     -14.753  56.362  81.933  1.00 40.43           C
ATOM     46  CB  GLN     7     -13.879  56.773  83.130  1.00 40.43           C
ATOM     47  CG  GLN     7     -14.549  57.795  84.050  1.00 40.43           C
ATOM     48  CD  GLN     7     -13.587  58.114  85.185  1.00 40.43           C
ATOM     49  OE1 GLN     7     -12.477  57.587  85.243  1.00 40.43           O
ATOM     50  NE2 GLN     7     -14.023  59.005  86.115  1.00 40.43           N
ATOM     51  C   GLN     7     -13.918  55.484  81.053  1.00 40.43           C
ATOM     52  O   GLN     7     -13.359  55.957  80.063  1.00 40.43           O
ATOM     53  N   LEU     8     -13.812  54.180  81.390  1.00 87.36           N
ATOM     54  CA  LEU     8     -13.001  53.295  80.596  1.00 87.36           C
ATOM     55  CB  LEU     8     -12.847  51.871  81.166  1.00 87.36           C
ATOM     56  CG  LEU     8     -11.792  51.740  82.286  1.00 87.36           C
ATOM     57  CD1 LEU     8     -10.382  52.024  81.743  1.00 87.36           C
ATOM     58  CD2 LEU     8     -12.129  52.591  83.515  1.00 87.36           C
ATOM     59  C   LEU     8     -13.556  53.173  79.213  1.00 87.36           C
ATOM     60  O   LEU     8     -12.793  53.129  78.249  1.00 87.36           O
ATOM     61  N   PHE     9     -14.895  53.104  79.077  1.00145.64           N
ATOM     62  CA  PHE     9     -15.514  52.944  77.785  1.00145.64           C
ATOM     63  CB  PHE     9     -17.044  52.806  77.885  1.00145.64           C
ATOM     64  CG  PHE     9     -17.595  52.647  76.509  1.00145.64           C
ATOM     65  CD1 PHE     9     -17.905  53.748  75.746  1.00145.64           C
ATOM     66  CD2 PHE     9     -17.803  51.393  75.982  1.00145.64           C
ATOM     67  CE1 PHE     9     -18.416  53.602  74.477  1.00145.64           C
ATOM     68  CE2 PHE     9     -18.313  51.240  74.714  1.00145.64           C
ATOM     69  CZ  PHE     9     -18.620  52.346  73.959  1.00145.64           C
ATOM     70  C   PHE     9     -15.218  54.139  76.933  1.00145.64           C
ATOM     71  O   PHE     9     -14.943  53.997  75.742  1.00145.64           O
ATOM     72  N   ILE    10     -15.291  55.350  77.522  1.00 83.82           N
ATOM     73  CA  ILE    10     -15.068  56.561  76.775  1.00 83.82           C
ATOM     74  CB  ILE    10     -15.262  57.795  77.609  1.00 83.82           C
ATOM     75  CG1 ILE    10     -16.709  57.868  78.126  1.00 83.82           C
ATOM     76  CG2 ILE    10     -14.845  59.011  76.766  1.00 83.82           C
ATOM     77  CD1 ILE    10     -16.918  58.920  79.214  1.00 83.82           C
ATOM     78  C   ILE    10     -13.663  56.591  76.261  1.00 83.82           C
ATOM     79  O   ILE    10     -13.430  56.982  75.116  1.00 83.82           O
ATOM     80  N   LEU    11     -12.686  56.196  77.103  1.00 94.46           N
ATOM     81  CA  LEU    11     -11.312  56.229  76.678  1.00 94.46           C
ATOM     82  CB  LEU    11     -10.300  55.897  77.790  1.00 94.46           C
ATOM     83  CG  LEU    11     -10.016  57.077  78.742  1.00 94.46           C
ATOM     84  CD1 LEU    11      -9.231  58.184  78.021  1.00 94.46           C
ATOM     85  CD2 LEU    11     -11.294  57.617  79.395  1.00 94.46           C
ATOM     86  C   LEU    11     -11.085  55.289  75.533  1.00 94.46           C
ATOM     87  O   LEU    11     -10.342  55.617  74.608  1.00 94.46           O
ATOM     88  N   THR    12     -11.705  54.092  75.568  1.00 42.19           N
ATOM     89  CA  THR    12     -11.508  53.123  74.519  1.00 42.19           C
ATOM     90  CB  THR    12     -12.224  51.832  74.786  1.00 42.19           C
ATOM     91  OG1 THR    12     -11.772  51.263  76.006  1.00 42.19           O
ATOM     92  CG2 THR    12     -11.951  50.867  73.619  1.00 42.19           C
ATOM     93  C   THR    12     -12.029  53.658  73.222  1.00 42.19           C
ATOM     94  O   THR    12     -11.412  53.456  72.178  1.00 42.19           O
ATOM     95  N   VAL    13     -13.195  54.334  73.254  1.00109.66           N
ATOM     96  CA  VAL    13     -13.802  54.866  72.060  1.00109.66           C
ATOM     97  CB  VAL    13     -15.101  55.553  72.372  1.00109.66           C
ATOM     98  CG1 VAL    13     -15.598  56.308  71.127  1.00109.66           C
ATOM     99  CG2 VAL    13     -16.086  54.499  72.902  1.00109.66           C
ATOM    100  C   VAL    13     -12.908  55.889  71.443  1.00109.66           C
ATOM    101  O   VAL    13     -12.750  55.928  70.222  1.00109.66           O
ATOM    102  N   VAL    14     -12.317  56.762  72.279  1.00102.73           N
ATOM    103  CA  VAL    14     -11.480  57.810  71.765  1.00102.73           C
ATOM    104  CB  VAL    14     -10.973  58.720  72.844  1.00102.73           C
ATOM    105  CG1 VAL    14     -10.005  59.734  72.213  1.00102.73           C
ATOM    106  CG2 VAL    14     -12.181  59.360  73.548  1.00102.73           C
ATOM    107  C   VAL    14     -10.288  57.224  71.086  1.00102.73           C
ATOM    108  O   VAL    14      -9.879  57.707  70.033  1.00102.73           O
ATOM    109  N   THR    15      -9.688  56.176  71.683  1.00115.16           N
ATOM    110  CA  THR    15      -8.504  55.595  71.110  1.00115.16           C
ATOM    111  CB  THR    15      -7.920  54.506  71.960  1.00115.16           C
ATOM    112  OG1 THR    15      -8.834  53.426  72.071  1.00115.16           O
ATOM    113  CG2 THR    15      -7.609  55.081  73.353  1.00115.16           C
ATOM    114  C   THR    15      -8.822  54.997  69.776  1.00115.16           C
ATOM    115  O   THR    15      -8.017  55.102  68.847  1.00115.16           O
ATOM    116  N   PHE    16      -9.994  54.330  69.653  1.00130.32           N
ATOM    117  CA  PHE    16     -10.282  53.695  68.398  1.00130.32           C
ATOM    118  CB  PHE    16     -11.479  52.714  68.343  1.00130.32           C
ATOM    119  CG  PHE    16     -12.809  53.384  68.330  1.00130.32           C
ATOM    120  CD1 PHE    16     -13.285  53.948  67.167  1.00130.32           C
ATOM    121  CD2 PHE    16     -13.589  53.435  69.460  1.00130.32           C
ATOM    122  CE1 PHE    16     -14.513  54.563  67.126  1.00130.32           C
ATOM    123  CE2 PHE    16     -14.818  54.048  69.421  1.00130.32           C
ATOM    124  CZ  PHE    16     -15.285  54.614  68.259  1.00130.32           C
ATOM    125  C   PHE    16     -10.451  54.727  67.329  1.00130.32           C
ATOM    126  O   PHE    16     -10.037  54.507  66.191  1.00130.32           O
ATOM    127  N   GLY    17     -11.112  55.859  67.648  1.00 98.86           N
ATOM    128  CA  GLY    17     -11.315  56.888  66.660  1.00 98.86           C
ATOM    129  C   GLY    17      -9.997  57.443  66.215  1.00 98.86           C
ATOM    130  O   GLY    17      -9.803  57.723  65.036  1.00 98.86           O
ATOM    131  N   LEU    18      -9.046  57.656  67.138  1.00100.50           N
ATOM    132  CA  LEU    18      -7.804  58.218  66.687  1.00100.50           C
ATOM    133  CB  LEU    18      -6.824  58.581  67.818  1.00100.50           C
ATOM    134  CG  LEU    18      -7.139  59.915  68.525  1.00100.50           C
ATOM    135  CD1 LEU    18      -8.528  59.921  69.174  1.00100.50           C
ATOM    136  CD2 LEU    18      -6.021  60.284  69.512  1.00100.50           C
ATOM    137  C   LEU    18      -7.104  57.283  65.760  1.00100.50           C
ATOM    138  O   LEU    18      -6.500  57.722  64.784  1.00100.50           O
ATOM    139  N   LEU    19      -7.145  55.971  66.050  1.00 43.12           N
ATOM    140  CA  LEU    19      -6.445  55.019  65.231  1.00 43.12           C
ATOM    141  CB  LEU    19      -6.604  53.599  65.795  1.00 43.12           C
ATOM    142  CG  LEU    19      -6.071  53.470  67.235  1.00 43.12           C
ATOM    143  CD1 LEU    19      -6.243  52.042  67.775  1.00 43.12           C
ATOM    144  CD2 LEU    19      -4.623  53.978  67.340  1.00 43.12           C
ATOM    145  C   LEU    19      -7.023  55.024  63.844  1.00 43.12           C
ATOM    146  O   LEU    19      -6.277  54.934  62.865  1.00 43.12           O
ATOM    147  N   ALA    20      -8.371  55.080  63.727  1.00 67.86           N
ATOM    148  CA  ALA    20      -8.969  55.044  62.418  1.00 67.86           C
ATOM    149  CB  ALA    20     -10.502  54.893  62.462  1.00 67.86           C
ATOM    150  C   ALA    20      -8.606  56.259  61.608  1.00 67.86           C
ATOM    151  O   ALA    20      -8.281  56.128  60.429  1.00 67.86           O
ATOM    152  N   PRO    21      -8.697  57.441  62.164  1.00210.54           N
ATOM    153  CA  PRO    21      -8.124  58.522  61.432  1.00210.54           C
ATOM    154  CD  PRO    21     -10.073  57.869  62.342  1.00210.54           C
ATOM    155  CB  PRO    21      -8.623  59.802  62.098  1.00210.54           C
ATOM    156  CG  PRO    21      -9.953  59.356  62.738  1.00210.54           C
ATOM    157  C   PRO    21      -6.665  58.495  61.059  1.00210.54           C
ATOM    158  O   PRO    21      -6.340  59.009  59.986  1.00210.54           O
ATOM    159  N   LEU    22      -5.759  57.940  61.889  1.00129.42           N
ATOM    160  CA  LEU    22      -4.389  57.885  61.447  1.00129.42           C
ATOM    161  CB  LEU    22      -3.399  57.375  62.511  1.00129.42           C
ATOM    162  CG  LEU    22      -2.974  58.440  63.543  1.00129.42           C
ATOM    163  CD1 LEU    22      -2.091  59.512  62.885  1.00129.42           C
ATOM    164  CD2 LEU    22      -4.173  59.055  64.276  1.00129.42           C
ATOM    165  C   LEU    22      -4.304  56.978  60.260  1.00129.42           C
ATOM    166  O   LEU    22      -3.591  57.254  59.292  1.00129.42           O
ATOM    167  N   ALA    23      -5.043  55.855  60.333  1.00226.54           N
ATOM    168  CA  ALA    23      -5.105  54.886  59.281  1.00226.54           C
ATOM    169  CB  ALA    23      -5.564  55.468  57.932  1.00226.54           C
ATOM    170  C   ALA    23      -3.764  54.256  59.101  1.00226.54           C
ATOM    171  O   ALA    23      -2.726  54.871  59.334  1.00226.54           O
ATOM    172  N   CYS    24      -3.774  52.970  58.703  1.00156.31           N
ATOM    173  CA  CYS    24      -2.576  52.228  58.447  1.00156.31           C
ATOM    174  CB  CYS    24      -2.908  50.784  58.071  1.00156.31           C
ATOM    175  SG  CYS    24      -4.240  50.735  56.837  1.00156.31           S
ATOM    176  C   CYS    24      -1.882  52.875  57.294  1.00156.31           C
ATOM    177  O   CYS    24      -0.693  53.181  57.359  1.00156.31           O
ATOM    178  N   HIS    25      -2.636  53.123  56.208  1.00230.84           N
ATOM    179  CA  HIS    25      -2.068  53.716  55.037  1.00230.84           C
ATOM    180  ND1 HIS    25       0.649  54.811  53.425  1.00230.84           N
ATOM    181  CG  HIS    25      -0.148  53.689  53.396  1.00230.84           C
ATOM    182  CB  HIS    25      -0.746  53.055  54.615  1.00230.84           C
ATOM    183  NE2 HIS    25       0.465  54.216  51.290  1.00230.84           N
ATOM    184  CD2 HIS    25      -0.250  53.338  52.085  1.00230.84           C
ATOM    185  CE1 HIS    25       0.988  55.082  52.139  1.00230.84           C
ATOM    186  C   HIS    25      -3.052  53.468  53.945  1.00230.84           C
ATOM    187  O   HIS    25      -3.325  54.328  53.110  1.00230.84           O
ATOM    188  N   ARG    26      -3.626  52.253  53.970  1.00151.25           N
ATOM    189  CA  ARG    26      -4.558  51.774  52.996  1.00151.25           C
ATOM    190  CB  ARG    26      -5.028  50.337  53.271  1.00151.25           C
ATOM    191  CG  ARG    26      -6.022  49.830  52.224  1.00151.25           C
ATOM    192  CD  ARG    26      -6.703  48.511  52.597  1.00151.25           C
ATOM    193  NE  ARG    26      -7.787  48.829  53.568  1.00151.25           N
ATOM    194  CZ  ARG    26      -8.944  48.103  53.561  1.00151.25           C
ATOM    195  NH1 ARG    26      -9.115  47.102  52.649  1.00151.25           N
ATOM    196  NH2 ARG    26      -9.929  48.378  54.465  1.00151.25           N
ATOM    197  C   ARG    26      -5.771  52.631  53.036  1.00151.25           C
ATOM    198  O   ARG    26      -6.384  52.878  52.000  1.00151.25           O
ATOM    199  N   LEU    27      -6.160  53.076  54.244  1.00114.51           N
ATOM    200  CA  LEU    27      -7.345  53.861  54.422  1.00114.51           C
ATOM    201  CB  LEU    27      -7.608  54.209  55.897  1.00114.51           C
ATOM    202  CG  LEU    27      -8.877  55.054  56.113  1.00114.51           C
ATOM    203  CD1 LEU    27     -10.141  54.288  55.693  1.00114.51           C
ATOM    204  CD2 LEU    27      -8.953  55.585  57.554  1.00114.51           C
ATOM    205  C   LEU    27      -7.221  55.151  53.676  1.00114.51           C
ATOM    206  O   LEU    27      -8.184  55.592  53.053  1.00114.51           O
ATOM    207  N   LEU    28      -6.035  55.789  53.721  1.00 65.81           N
ATOM    208  CA  LEU    28      -5.841  57.064  53.086  1.00 65.81           C
ATOM    209  CB  LEU    28      -4.437  57.647  53.324  1.00 65.81           C
ATOM    210  CG  LEU    28      -4.137  57.951  54.802  1.00 65.81           C
ATOM    211  CD1 LEU    28      -5.078  59.034  55.352  1.00 65.81           C
ATOM    212  CD2 LEU    28      -4.136  56.668  55.647  1.00 65.81           C
ATOM    213  C   LEU    28      -6.008  56.922  51.610  1.00 65.81           C
ATOM    214  O   LEU    28      -6.615  57.772  50.961  1.00 65.81           O
ATOM    215  N   HIS    29      -5.463  55.831  51.047  1.00 64.14           N
ATOM    216  CA  HIS    29      -5.485  55.599  49.633  1.00 64.14           C
ATOM    217  ND1 HIS    29      -5.392  53.744  46.863  1.00 64.14           N
ATOM    218  CG  HIS    29      -4.453  54.129  47.795  1.00 64.14           C
ATOM    219  CB  HIS    29      -4.727  54.309  49.262  1.00 64.14           C
ATOM    220  NE2 HIS    29      -3.471  53.978  45.768  1.00 64.14           N
ATOM    221  CD2 HIS    29      -3.286  54.268  47.108  1.00 64.14           C
ATOM    222  CE1 HIS    29      -4.752  53.668  45.669  1.00 64.14           C
ATOM    223  C   HIS    29      -6.902  55.446  49.186  1.00 64.14           C
ATOM    224  O   HIS    29      -7.281  55.968  48.138  1.00 64.14           O
ATOM    225  N   SER    30      -7.716  54.712  49.972  1.00 61.84           N
ATOM    226  CA  SER    30      -9.085  54.463  49.604  1.00 61.84           C
ATOM    227  CB  SER    30      -9.794  53.501  50.572  1.00 61.84           C
ATOM    228  OG  SER    30     -11.137  53.296  50.156  1.00 61.84           O
ATOM    229  C   SER    30      -9.858  55.738  49.603  1.00 61.84           C
ATOM    230  O   SER    30     -10.727  55.937  48.755  1.00 61.84           O
ATOM    231  N   TYR    31      -9.580  56.629  50.572  1.00 80.05           N
ATOM    232  CA  TYR    31     -10.304  57.867  50.630  1.00 80.05           C
ATOM    233  CB  TYR    31      -9.930  58.717  51.856  1.00 80.05           C
ATOM    234  CG  TYR    31     -10.744  59.964  51.797  1.00 80.05           C
ATOM    235  CD1 TYR    31     -12.042  59.971  52.252  1.00 80.05           C
ATOM    236  CD2 TYR    31     -10.212  61.127  51.288  1.00 80.05           C
ATOM    237  CE1 TYR    31     -12.797  61.119  52.199  1.00 80.05           C
ATOM    238  CE2 TYR    31     -10.962  62.278  51.232  1.00 80.05           C
ATOM    239  CZ  TYR    31     -12.258  62.275  51.688  1.00 80.05           C
ATOM    240  OH  TYR    31     -13.032  63.454  51.633  1.00 80.05           O
ATOM    241  C   TYR    31      -9.987  58.679  49.413  1.00 80.05           C
ATOM    242  O   TYR    31     -10.879  59.289  48.817  1.00 80.05           O
ATOM    243  N   PHE    32      -8.695  58.727  49.018  1.00144.43           N
ATOM    244  CA  PHE    32      -8.414  59.590  47.913  1.00144.43           C
ATOM    245  CB  PHE    32      -6.924  59.900  47.628  1.00144.43           C
ATOM    246  CG  PHE    32      -6.148  58.755  47.075  1.00144.43           C
ATOM    247  CD1 PHE    32      -6.330  58.357  45.773  1.00144.43           C
ATOM    248  CD2 PHE    32      -5.196  58.119  47.835  1.00144.43           C
ATOM    249  CE1 PHE    32      -5.609  57.318  45.238  1.00144.43           C
ATOM    250  CE2 PHE    32      -4.468  57.079  47.307  1.00144.43           C
ATOM    251  CZ  PHE    32      -4.676  56.675  46.011  1.00144.43           C
ATOM    252  C   PHE    32      -9.102  59.097  46.675  1.00144.43           C
ATOM    253  O   PHE    32      -9.711  59.884  45.947  1.00144.43           O
ATOM    254  N   TYR    33      -9.023  57.781  46.385  1.00250.41           N
ATOM    255  CA  TYR    33      -9.756  57.289  45.254  1.00250.41           C
ATOM    256  CB  TYR    33      -9.040  57.433  43.898  1.00250.41           C
ATOM    257  CG  TYR    33      -9.056  58.866  43.478  1.00250.41           C
ATOM    258  CD1 TYR    33     -10.120  59.359  42.757  1.00250.41           C
ATOM    259  CD2 TYR    33      -8.025  59.720  43.795  1.00250.41           C
ATOM    260  CE1 TYR    33     -10.157  60.675  42.360  1.00250.41           C
ATOM    261  CE2 TYR    33      -8.054  61.037  43.402  1.00250.41           C
ATOM    262  CZ  TYR    33      -9.121  61.517  42.683  1.00250.41           C
ATOM    263  OH  TYR    33      -9.152  62.869  42.280  1.00250.41           O
ATOM    264  C   TYR    33     -10.062  55.837  45.445  1.00250.41           C
ATOM    265  O   TYR    33      -9.166  55.003  45.562  1.00250.41           O
ATOM    266  N   LEU    34     -11.369  55.521  45.501  1.00 69.70           N
ATOM    267  CA  LEU    34     -11.895  54.189  45.592  1.00 69.70           C
ATOM    268  CB  LEU    34     -13.417  54.166  45.811  1.00 69.70           C
ATOM    269  CG  LEU    34     -13.850  54.788  47.151  1.00 69.70           C
ATOM    270  CD1 LEU    34     -15.374  54.720  47.332  1.00 69.70           C
ATOM    271  CD2 LEU    34     -13.080  54.168  48.328  1.00 69.70           C
ATOM    272  C   LEU    34     -11.620  53.485  44.315  1.00 69.70           C
ATOM    273  O   LEU    34     -11.394  52.277  44.301  1.00 69.70           O
ATOM    274  N   ARG    35     -11.687  54.243  43.205  1.00 52.21           N
ATOM    275  CA  ARG    35     -11.527  53.716  41.884  1.00 52.21           C
ATOM    276  CB  ARG    35     -11.679  54.789  40.794  1.00 52.21           C
ATOM    277  CG  ARG    35     -13.091  55.368  40.705  1.00 52.21           C
ATOM    278  CD  ARG    35     -14.073  54.470  39.950  1.00 52.21           C
ATOM    279  NE  ARG    35     -15.397  55.155  39.944  1.00 52.21           N
ATOM    280  CZ  ARG    35     -16.270  54.950  40.973  1.00 52.21           C
ATOM    281  NH1 ARG    35     -15.927  54.116  41.997  1.00 52.21           N
ATOM    282  NH2 ARG    35     -17.481  55.581  40.983  1.00 52.21           N
ATOM    283  C   ARG    35     -10.163  53.134  41.739  1.00 52.21           C
ATOM    284  O   ARG    35     -10.013  52.066  41.152  1.00 52.21           O
ATOM    285  N   HIS    36      -9.134  53.821  42.270  1.00 58.50           N
ATOM    286  CA  HIS    36      -7.783  53.357  42.138  1.00 58.50           C
ATOM    287  ND1 HIS    36      -7.346  56.613  41.744  1.00 58.50           N
ATOM    288  CG  HIS    36      -6.510  55.523  41.824  1.00 58.50           C
ATOM    289  CB  HIS    36      -6.743  54.335  42.711  1.00 58.50           C
ATOM    290  NE2 HIS    36      -5.672  56.994  40.331  1.00 58.50           N
ATOM    291  CD2 HIS    36      -5.492  55.772  40.955  1.00 58.50           C
ATOM    292  CE1 HIS    36      -6.798  57.462  40.838  1.00 58.50           C
ATOM    293  C   HIS    36      -7.619  52.048  42.840  1.00 58.50           C
ATOM    294  O   HIS    36      -6.959  51.149  42.318  1.00 58.50           O
ATOM    295  N   TRP    37      -8.214  51.911  44.043  1.00 51.92           N
ATOM    296  CA  TRP    37      -8.087  50.692  44.791  1.00 51.92           C
ATOM    297  CB  TRP    37      -8.728  50.702  46.189  1.00 51.92           C
ATOM    298  CG  TRP    37      -7.835  51.253  47.268  1.00 51.92           C
ATOM    299  CD2 TRP    37      -6.799  50.475  47.886  1.00 51.92           C
ATOM    300  CD1 TRP    37      -7.796  52.482  47.851  1.00 51.92           C
ATOM    301  NE1 TRP    37      -6.805  52.514  48.804  1.00 51.92           N
ATOM    302  CE2 TRP    37      -6.181  51.287  48.832  1.00 51.92           C
ATOM    303  CE3 TRP    37      -6.395  49.187  47.679  1.00 51.92           C
ATOM    304  CZ2 TRP    37      -5.143  50.825  49.590  1.00 51.92           C
ATOM    305  CZ3 TRP    37      -5.350  48.721  48.446  1.00 51.92           C
ATOM    306  CH2 TRP    37      -4.736  49.525  49.383  1.00 51.92           C
ATOM    307  C   TRP    37      -8.700  49.560  44.048  1.00 51.92           C
ATOM    308  O   TRP    37      -8.137  48.466  44.029  1.00 51.92           O
ATOM    309  N   HIS    38      -9.877  49.790  43.438  1.00 47.15           N
ATOM    310  CA  HIS    38     -10.557  48.730  42.749  1.00 47.15           C
ATOM    311  ND1 HIS    38     -14.069  50.247  42.973  1.00 47.15           N
ATOM    312  CG  HIS    38     -12.901  49.563  43.227  1.00 47.15           C
ATOM    313  CB  HIS    38     -11.911  49.173  42.171  1.00 47.15           C
ATOM    314  NE2 HIS    38     -14.015  49.876  45.165  1.00 47.15           N
ATOM    315  CD2 HIS    38     -12.884  49.344  44.571  1.00 47.15           C
ATOM    316  CE1 HIS    38     -14.696  50.407  44.166  1.00 47.15           C
ATOM    317  C   HIS    38      -9.722  48.251  41.602  1.00 47.15           C
ATOM    318  O   HIS    38      -9.609  47.046  41.375  1.00 47.15           O
ATOM    319  N   LEU    39      -9.110  49.185  40.847  1.00 77.93           N
ATOM    320  CA  LEU    39      -8.328  48.778  39.712  1.00 77.93           C
ATOM    321  CB  LEU    39      -7.796  49.945  38.859  1.00 77.93           C
ATOM    322  CG  LEU    39      -8.835  50.536  37.886  1.00 77.93           C
ATOM    323  CD1 LEU    39     -10.076  51.073  38.609  1.00 77.93           C
ATOM    324  CD2 LEU    39      -8.188  51.581  36.964  1.00 77.93           C
ATOM    325  C   LEU    39      -7.153  47.952  40.145  1.00 77.93           C
ATOM    326  O   LEU    39      -6.810  46.964  39.494  1.00 77.93           O
ATOM    327  N   ASN    40      -6.499  48.339  41.255  1.00 56.94           N
ATOM    328  CA  ASN    40      -5.324  47.635  41.690  1.00 56.94           C
ATOM    329  CB  ASN    40      -4.664  48.290  42.915  1.00 56.94           C
ATOM    330  CG  ASN    40      -4.104  49.637  42.480  1.00 56.94           C
ATOM    331  OD1 ASN    40      -3.452  49.747  41.442  1.00 56.94           O
ATOM    332  ND2 ASN    40      -4.371  50.695  43.291  1.00 56.94           N
ATOM    333  C   ASN    40      -5.646  46.220  42.065  1.00 56.94           C
ATOM    334  O   ASN    40      -4.879  45.323  41.720  1.00 56.94           O
ATOM    335  N   GLN    41      -6.781  45.967  42.760  1.00245.27           N
ATOM    336  CA  GLN    41      -7.021  44.634  43.259  1.00245.27           C
ATOM    337  CB  GLN    41      -8.360  44.408  43.991  1.00245.27           C
ATOM    338  CG  GLN    41      -8.427  45.002  45.400  1.00245.27           C
ATOM    339  CD  GLN    41      -9.198  46.306  45.331  1.00245.27           C
ATOM    340  OE1 GLN    41      -9.844  46.603  44.328  1.00245.27           O
ATOM    341  NE2 GLN    41      -9.137  47.108  46.428  1.00245.27           N
ATOM    342  C   GLN    41      -6.959  43.641  42.150  1.00245.27           C
ATOM    343  O   GLN    41      -7.627  43.768  41.125  1.00245.27           O
ATOM    344  N   MET    42      -6.097  42.625  42.351  1.00291.22           N
ATOM    345  CA  MET    42      -5.895  41.596  41.382  1.00291.22           C
ATOM    346  CB  MET    42      -5.298  42.114  40.062  1.00291.22           C
ATOM    347  CG  MET    42      -4.044  42.967  40.238  1.00291.22           C
ATOM    348  SD  MET    42      -3.487  43.785  38.715  1.00291.22           S
ATOM    349  CE  MET    42      -4.893  44.930  38.613  1.00291.22           C
ATOM    350  C   MET    42      -4.996  40.565  41.992  1.00291.22           C
ATOM    351  O   MET    42      -4.908  40.443  43.213  1.00291.22           O
ATOM    352  N   SER    43      -4.313  39.783  41.136  1.00137.79           N
ATOM    353  CA  SER    43      -3.481  38.694  41.562  1.00137.79           C
ATOM    354  CB  SER    43      -3.308  37.613  40.479  1.00137.79           C
ATOM    355  OG  SER    43      -2.644  36.478  41.014  1.00137.79           O
ATOM    356  C   SER    43      -2.127  39.220  41.939  1.00137.79           C
ATOM    357  O   SER    43      -2.008  40.179  42.699  1.00137.79           O
ATOM    358  N   GLN    44      -1.068  38.581  41.400  1.00 95.20           N
ATOM    359  CA  GLN    44       0.307  38.877  41.696  1.00 95.20           C
ATOM    360  CB  GLN    44       1.301  38.008  40.905  1.00 95.20           C
ATOM    361  CG  GLN    44       1.216  36.516  41.231  1.00 95.20           C
ATOM    362  CD  GLN    44       0.033  35.935  40.471  1.00 95.20           C
ATOM    363  OE1 GLN    44      -0.447  34.846  40.780  1.00 95.20           O
ATOM    364  NE2 GLN    44      -0.451  36.682  39.443  1.00 95.20           N
ATOM    365  C   GLN    44       0.540  40.310  41.294  1.00 95.20           C
ATOM    366  O   GLN    44       1.330  41.013  41.923  1.00 95.20           O
ATOM    367  N   GLU    45      -0.128  40.769  40.213  1.00 94.90           N
ATOM    368  CA  GLU    45       0.025  42.107  39.695  1.00 94.90           C
ATOM    369  CB  GLU    45      -0.788  42.348  38.411  1.00 94.90           C
ATOM    370  CG  GLU    45      -0.522  43.711  37.769  1.00 94.90           C
ATOM    371  CD  GLU    45      -1.362  43.807  36.503  1.00 94.90           C
ATOM    372  OE1 GLU    45      -2.081  42.819  36.192  1.00 94.90           O
ATOM    373  OE2 GLU    45      -1.299  44.872  35.834  1.00 94.90           O
ATOM    374  C   GLU    45      -0.411  43.121  40.719  1.00 94.90           C
ATOM    375  O   GLU    45       0.214  44.172  40.864  1.00 94.90           O
ATOM    376  N   PHE    46      -1.502  42.829  41.455  1.00 88.95           N
ATOM    377  CA  PHE    46      -2.045  43.707  42.461  1.00 88.95           C
ATOM    378  CB  PHE    46      -3.314  43.118  43.102  1.00 88.95           C
ATOM    379  CG  PHE    46      -3.596  43.841  44.375  1.00 88.95           C
ATOM    380  CD1 PHE    46      -4.320  45.008  44.390  1.00 88.95           C
ATOM    381  CD2 PHE    46      -3.121  43.343  45.566  1.00 88.95           C
ATOM    382  CE1 PHE    46      -4.574  45.665  45.570  1.00 88.95           C
ATOM    383  CE2 PHE    46      -3.370  43.992  46.750  1.00 88.95           C
ATOM    384  CZ  PHE    46      -4.099  45.157  46.755  1.00 88.95           C
ATOM    385  C   PHE    46      -1.044  43.897  43.546  1.00 88.95           C
ATOM    386  O   PHE    46      -0.843  45.012  44.030  1.00 88.95           O
ATOM    387  N   LEU    47      -0.406  42.790  43.958  1.00114.10           N
ATOM    388  CA  LEU    47       0.533  42.821  45.035  1.00114.10           C
ATOM    389  CB  LEU    47       1.077  41.429  45.389  1.00114.10           C
ATOM    390  CG  LEU    47       1.970  41.449  46.638  1.00114.10           C
ATOM    391  CD1 LEU    47       1.162  41.917  47.859  1.00114.10           C
ATOM    392  CD2 LEU    47       2.665  40.095  46.859  1.00114.10           C
ATOM    393  C   LEU    47       1.694  43.671  44.644  1.00114.10           C
ATOM    394  O   LEU    47       2.196  44.433  45.466  1.00114.10           O
ATOM    395  N   GLN    48       2.152  43.557  43.380  1.00115.21           N
ATOM    396  CA  GLN    48       3.300  44.301  42.927  1.00115.21           C
ATOM    397  CB  GLN    48       3.711  43.934  41.488  1.00115.21           C
ATOM    398  CG  GLN    48       4.932  44.698  40.966  1.00115.21           C
ATOM    399  CD  GLN    48       4.481  46.054  40.439  1.00115.21           C
ATOM    400  OE1 GLN    48       5.282  46.976  40.300  1.00115.21           O
ATOM    401  NE2 GLN    48       3.163  46.181  40.129  1.00115.21           N
ATOM    402  C   GLN    48       2.995  45.771  42.966  1.00115.21           C
ATOM    403  O   GLN    48       3.853  46.575  43.331  1.00115.21           O
ATOM    404  N   GLN    49       1.764  46.166  42.576  1.00117.63           N
ATOM    405  CA  GLN    49       1.413  47.564  42.544  1.00117.63           C
ATOM    406  CB  GLN    49       0.009  47.803  41.955  1.00117.63           C
ATOM    407  CG  GLN    49      -0.409  49.276  41.891  1.00117.63           C
ATOM    408  CD  GLN    49      -0.967  49.689  43.245  1.00117.63           C
ATOM    409  OE1 GLN    49      -1.038  50.874  43.565  1.00117.63           O
ATOM    410  NE2 GLN    49      -1.379  48.685  44.065  1.00117.63           N
ATOM    411  C   GLN    49       1.435  48.130  43.932  1.00117.63           C
ATOM    412  O   GLN    49       1.890  49.258  44.155  1.00117.63           O
ATOM    413  N   SER    50       0.923  47.352  44.905  1.00 67.74           N
ATOM    414  CA  SER    50       0.860  47.846  46.251  1.00 67.74           C
ATOM    415  CB  SER    50       0.137  46.883  47.207  1.00 67.74           C
ATOM    416  OG  SER    50       0.108  47.430  48.518  1.00 67.74           O
ATOM    417  C   SER    50       2.244  48.057  46.786  1.00 67.74           C
ATOM    418  O   SER    50       2.497  49.027  47.500  1.00 67.74           O
ATOM    419  N   LEU    51       3.178  47.146  46.445  1.00130.63           N
ATOM    420  CA  LEU    51       4.536  47.225  46.919  1.00130.63           C
ATOM    421  CB  LEU    51       5.400  46.088  46.369  1.00130.63           C
ATOM    422  CG  LEU    51       6.878  46.250  46.746  1.00130.63           C
ATOM    423  CD1 LEU    51       7.108  45.939  48.232  1.00130.63           C
ATOM    424  CD2 LEU    51       7.791  45.485  45.778  1.00130.63           C
ATOM    425  C   LEU    51       5.169  48.471  46.392  1.00130.63           C
ATOM    426  O   LEU    51       5.919  49.122  47.115  1.00130.63           O
ATOM    427  N   LYS    52       4.919  48.811  45.109  1.00 87.36           N
ATOM    428  CA  LYS    52       5.524  49.974  44.506  1.00 87.36           C
ATOM    429  CB  LYS    52       5.176  50.119  43.014  1.00 87.36           C
ATOM    430  CG  LYS    52       5.842  51.326  42.351  1.00 87.36           C
ATOM    431  CD  LYS    52       5.783  51.301  40.823  1.00 87.36           C
ATOM    432  CE  LYS    52       6.450  52.512  40.169  1.00 87.36           C
ATOM    433  NZ  LYS    52       6.355  52.409  38.696  1.00 87.36           N
ATOM    434  C   LYS    52       5.045  51.213  45.206  1.00 87.36           C
ATOM    435  O   LYS    52       5.812  52.149  45.445  1.00 87.36           O
ATOM    436  N   GLU    53       3.743  51.263  45.544  1.00121.22           N
ATOM    437  CA  GLU    53       3.254  52.462  46.163  1.00121.22           C
ATOM    438  CB  GLU    53       1.726  52.481  46.358  1.00121.22           C
ATOM    439  CG  GLU    53       1.199  51.431  47.335  1.00121.22           C
ATOM    440  CD  GLU    53      -0.314  51.578  47.412  1.00121.22           C
ATOM    441  OE1 GLU    53      -0.857  52.499  46.745  1.00121.22           O
ATOM    442  OE2 GLU    53      -0.947  50.766  48.137  1.00121.22           O
ATOM    443  C   GLU    53       3.893  52.657  47.503  1.00121.22           C
ATOM    444  O   GLU    53       4.249  53.776  47.881  1.00121.22           O
ATOM    445  N   GLY    54       4.051  51.551  48.254  1.00 98.95           N
ATOM    446  CA  GLY    54       4.612  51.628  49.574  1.00 98.95           C
ATOM    447  C   GLY    54       6.023  52.126  49.491  1.00 98.95           C
ATOM    448  O   GLY    54       6.445  52.879  50.366  1.00 98.95           O
ATOM    449  N   GLU    55       6.794  51.690  48.466  1.00128.33           N
ATOM    450  CA  GLU    55       8.185  52.064  48.322  1.00128.33           C
ATOM    451  CB  GLU    55       8.848  51.446  47.077  1.00128.33           C
ATOM    452  CG  GLU    55       8.518  52.060  45.716  1.00128.33           C
ATOM    453  CD  GLU    55       9.225  51.256  44.634  1.00128.33           C
ATOM    454  OE1 GLU    55       9.193  49.999  44.713  1.00128.33           O
ATOM    455  OE2 GLU    55       9.789  51.890  43.702  1.00128.33           O
ATOM    456  C   GLU    55       8.275  53.530  48.110  1.00128.33           C
ATOM    457  O   GLU    55       9.173  54.182  48.644  1.00128.33           O
ATOM    458  N   ALA    56       7.359  54.074  47.286  1.00 37.28           N
ATOM    459  CA  ALA    56       7.435  55.469  46.982  1.00 37.28           C
ATOM    460  CB  ALA    56       6.374  55.918  45.963  1.00 37.28           C
ATOM    461  C   ALA    56       7.220  56.264  48.223  1.00 37.28           C
ATOM    462  O   ALA    56       7.922  57.244  48.485  1.00 37.28           O
ATOM    463  N   ALA    57       6.234  55.840  49.032  1.00 35.50           N
ATOM    464  CA  ALA    57       5.912  56.598  50.204  1.00 35.50           C
ATOM    465  CB  ALA    57       4.710  56.025  50.975  1.00 35.50           C
ATOM    466  C   ALA    57       7.073  56.619  51.143  1.00 35.50           C
ATOM    467  O   ALA    57       7.366  57.655  51.740  1.00 35.50           O
ATOM    468  N   LEU    58       7.756  55.464  51.298  1.00 98.13           N
ATOM    469  CA  LEU    58       8.834  55.343  52.244  1.00 98.13           C
ATOM    470  CB  LEU    58       9.438  53.920  52.291  1.00 98.13           C
ATOM    471  CG  LEU    58      10.179  53.560  53.605  1.00 98.13           C
ATOM    472  CD1 LEU    58      11.191  52.418  53.430  1.00 98.13           C
ATOM    473  CD2 LEU    58      10.723  54.777  54.347  1.00 98.13           C
ATOM    474  C   LEU    58       9.946  56.255  51.805  1.00 98.13           C
ATOM    475  O   LEU    58      10.609  56.876  52.634  1.00 98.13           O
ATOM    476  N   HIS    59      10.210  56.338  50.479  1.00127.21           N
ATOM    477  CA  HIS    59      11.328  57.136  50.037  1.00127.21           C
ATOM    478  ND1 HIS    59      10.861  59.230  47.580  1.00127.21           N
ATOM    479  CG  HIS    59      10.835  57.854  47.610  1.00127.21           C
ATOM    480  CB  HIS    59      11.668  57.020  48.537  1.00127.21           C
ATOM    481  NE2 HIS    59       9.457  58.587  45.981  1.00127.21           N
ATOM    482  CD2 HIS    59       9.973  57.478  46.626  1.00127.21           C
ATOM    483  CE1 HIS    59      10.020  59.616  46.588  1.00127.21           C
ATOM    484  C   HIS    59      11.078  58.573  50.365  1.00127.21           C
ATOM    485  O   HIS    59      11.980  59.276  50.840  1.00127.21           O
ATOM    486  N   TYR    60       9.820  59.024  50.152  1.00111.10           N
ATOM    487  CA  TYR    60       9.509  60.407  50.382  1.00111.10           C
ATOM    488  CB  TYR    60       8.044  60.809  50.103  1.00111.10           C
ATOM    489  CG  TYR    60       7.785  60.895  48.637  1.00111.10           C
ATOM    490  CD1 TYR    60       8.078  62.051  47.950  1.00111.10           C
ATOM    491  CD2 TYR    60       7.249  59.835  47.946  1.00111.10           C
ATOM    492  CE1 TYR    60       7.841  62.145  46.599  1.00111.10           C
ATOM    493  CE2 TYR    60       7.008  59.919  46.595  1.00111.10           C
ATOM    494  CZ  TYR    60       7.305  61.078  45.919  1.00111.10           C
ATOM    495  OH  TYR    60       7.060  61.169  44.533  1.00111.10           O
ATOM    496  C   TYR    60       9.748  60.739  51.826  1.00111.10           C
ATOM    497  O   TYR    60      10.354  61.751  52.187  1.00111.10           O
ATOM    498  N   PHE    61       9.315  59.846  52.714  1.00 86.56           N
ATOM    499  CA  PHE    61       9.451  60.123  54.110  1.00 86.56           C
ATOM    500  CB  PHE    61       8.734  59.111  55.022  1.00 86.56           C
ATOM    501  CG  PHE    61       7.276  59.422  54.987  1.00 86.56           C
ATOM    502  CD1 PHE    61       6.465  58.914  53.999  1.00 86.56           C
ATOM    503  CD2 PHE    61       6.718  60.230  55.951  1.00 86.56           C
ATOM    504  CE1 PHE    61       5.122  59.204  53.972  1.00 86.56           C
ATOM    505  CE2 PHE    61       5.375  60.525  55.930  1.00 86.56           C
ATOM    506  CZ  PHE    61       4.573  60.012  54.939  1.00 86.56           C
ATOM    507  C   PHE    61      10.916  60.212  54.494  1.00 86.56           C
ATOM    508  O   PHE    61      11.250  60.931  55.440  1.00 86.56           O
ATOM    509  N   GLU    62      11.831  59.497  53.784  1.00211.78           N
ATOM    510  CA  GLU    62      13.143  59.238  54.342  1.00211.78           C
ATOM    511  CB  GLU    62      14.111  58.752  53.253  1.00211.78           C
ATOM    512  CG  GLU    62      13.604  57.644  52.336  1.00211.78           C
ATOM    513  CD  GLU    62      14.463  57.732  51.077  1.00211.78           C
ATOM    514  OE1 GLU    62      15.538  58.386  51.140  1.00211.78           O
ATOM    515  OE2 GLU    62      14.069  57.131  50.043  1.00211.78           O
ATOM    516  C   GLU    62      13.917  60.399  54.882  1.00211.78           C
ATOM    517  O   GLU    62      13.782  60.674  56.054  1.00211.78           O
ATOM    518  N   GLU    63      14.564  61.285  54.122  1.00303.18           N
ATOM    519  CA  GLU    63      15.418  62.118  54.948  1.00303.18           C
ATOM    520  CB  GLU    63      16.656  62.714  54.265  1.00303.18           C
ATOM    521  CG  GLU    63      17.372  63.802  55.065  1.00303.18           C
ATOM    522  CD  GLU    63      17.735  63.334  56.472  1.00303.18           C
ATOM    523  OE1 GLU    63      17.360  62.197  56.866  1.00303.18           O
ATOM    524  OE2 GLU    63      18.405  64.131  57.181  1.00303.18           O
ATOM    525  C   GLU    63      14.564  63.236  55.455  1.00303.18           C
ATOM    526  O   GLU    63      13.570  63.601  54.828  1.00303.18           O
ATOM    527  N   LEU    64      14.916  63.800  56.627  1.00134.35           N
ATOM    528  CA  LEU    64      14.107  64.845  57.182  1.00134.35           C
ATOM    529  CB  LEU    64      14.569  65.309  58.577  1.00134.35           C
ATOM    530  CG  LEU    64      13.694  66.431  59.165  1.00134.35           C
ATOM    531  CD1 LEU    64      12.262  65.939  59.428  1.00134.35           C
ATOM    532  CD2 LEU    64      14.347  67.068  60.402  1.00134.35           C
ATOM    533  C   LEU    64      14.140  66.005  56.236  1.00134.35           C
ATOM    534  O   LEU    64      13.110  66.624  55.972  1.00134.35           O
ATOM    535  N   PRO    65      15.288  66.314  55.700  1.00 66.63           N
ATOM    536  CA  PRO    65      15.339  67.368  54.731  1.00 66.63           C
ATOM    537  CD  PRO    65      16.504  66.302  56.494  1.00 66.63           C
ATOM    538  CB  PRO    65      16.811  67.781  54.610  1.00 66.63           C
ATOM    539  CG  PRO    65      17.575  66.794  55.512  1.00 66.63           C
ATOM    540  C   PRO    65      14.713  66.890  53.466  1.00 66.63           C
ATOM    541  O   PRO    65      14.440  65.696  53.349  1.00 66.63           O
ATOM    542  N   SER    66      14.478  67.807  52.511  1.00 83.89           N
ATOM    543  CA  SER    66      13.790  67.463  51.305  1.00 83.89           C
ATOM    544  CB  SER    66      13.771  68.613  50.283  1.00 83.89           C
ATOM    545  OG  SER    66      13.097  68.209  49.100  1.00 83.89           O
ATOM    546  C   SER    66      14.489  66.308  50.674  1.00 83.89           C
ATOM    547  O   SER    66      13.842  65.361  50.231  1.00 83.89           O
ATOM    548  N   ALA    67      15.832  66.329  50.628  1.00171.94           N
ATOM    549  CA  ALA    67      16.456  65.203  50.006  1.00171.94           C
ATOM    550  CB  ALA    67      17.903  65.464  49.556  1.00171.94           C
ATOM    551  C   ALA    67      16.491  64.110  51.017  1.00171.94           C
ATOM    552  O   ALA    67      17.199  64.193  52.019  1.00171.94           O
ATOM    553  N   ASN    68      15.693  63.054  50.769  1.00183.81           N
ATOM    554  CA  ASN    68      15.638  61.920  51.631  1.00183.81           C
ATOM    555  CB  ASN    68      14.542  60.936  51.196  1.00183.81           C
ATOM    556  CG  ASN    68      13.219  61.682  51.297  1.00183.81           C
ATOM    557  OD1 ASN    68      12.846  62.171  52.362  1.00183.81           O
ATOM    558  ND2 ASN    68      12.496  61.796  50.150  1.00183.81           N
ATOM    559  C   ASN    68      16.965  61.261  51.523  1.00183.81           C
ATOM    560  O   ASN    68      17.595  60.866  52.502  1.00183.81           O
ATOM    561  N   GLY    69      17.424  61.150  50.276  1.00 91.97           N
ATOM    562  CA  GLY    69      18.704  60.622  49.961  1.00 91.97           C
ATOM    563  C   GLY    69      18.812  60.907  48.514  1.00 91.97           C
ATOM    564  O   GLY    69      17.973  60.471  47.728  1.00 91.97           O
ATOM    565  N   SER    70      19.852  61.654  48.117  1.00 79.32           N
ATOM    566  CA  SER    70      19.921  61.984  46.734  1.00 79.32           C
ATOM    567  CB  SER    70      21.000  63.027  46.401  1.00 79.32           C
ATOM    568  OG  SER    70      20.705  64.253  47.053  1.00 79.32           O
ATOM    569  C   SER    70      20.266  60.733  46.015  1.00 79.32           C
ATOM    570  O   SER    70      20.955  59.868  46.553  1.00 79.32           O
ATOM    571  N   VAL    71      19.759  60.595  44.779  1.00109.75           N
ATOM    572  CA  VAL    71      20.127  59.455  44.006  1.00109.75           C
ATOM    573  CB  VAL    71      19.339  59.296  42.740  1.00109.75           C
ATOM    574  CG1 VAL    71      19.603  60.519  41.846  1.00109.75           C
ATOM    575  CG2 VAL    71      19.724  57.957  42.087  1.00109.75           C
ATOM    576  C   VAL    71      21.544  59.715  43.636  1.00109.75           C
ATOM    577  O   VAL    71      21.943  60.864  43.453  1.00109.75           O
ATOM    578  N   PRO    72      22.331  58.692  43.545  1.00171.30           N
ATOM    579  CA  PRO    72      23.709  58.954  43.261  1.00171.30           C
ATOM    580  CD  PRO    72      22.178  57.568  44.451  1.00171.30           C
ATOM    581  CB  PRO    72      24.502  57.771  43.819  1.00171.30           C
ATOM    582  CG  PRO    72      23.435  56.727  44.202  1.00171.30           C
ATOM    583  C   PRO    72      23.966  59.341  41.834  1.00171.30           C
ATOM    584  O   PRO    72      23.083  59.191  40.989  1.00171.30           O
ATOM    585  N   ILE    73      25.178  59.870  41.576  1.00116.01           N
ATOM    586  CA  ILE    73      25.641  60.413  40.328  1.00116.01           C
ATOM    587  CB  ILE    73      27.113  60.736  40.343  1.00116.01           C
ATOM    588  CG1 ILE    73      27.419  61.801  41.413  1.00116.01           C
ATOM    589  CG2 ILE    73      27.533  61.167  38.928  1.00116.01           C
ATOM    590  CD1 ILE    73      27.248  61.308  42.850  1.00116.01           C
ATOM    591  C   ILE    73      25.374  59.477  39.193  1.00116.01           C
ATOM    592  O   ILE    73      25.373  58.257  39.347  1.00116.01           O
ATOM    593  N   VAL    74      25.107  60.066  38.007  1.00 53.06           N
ATOM    594  CA  VAL    74      24.847  59.322  36.811  1.00 53.06           C
ATOM    595  CB  VAL    74      24.697  60.177  35.587  1.00 53.06           C
ATOM    596  CG1 VAL    74      24.531  59.257  34.366  1.00 53.06           C
ATOM    597  CG2 VAL    74      23.519  61.143  35.804  1.00 53.06           C
ATOM    598  C   VAL    74      26.012  58.417  36.599  1.00 53.06           C
ATOM    599  O   VAL    74      27.146  58.742  36.950  1.00 53.06           O
ATOM    600  N   TRP    75      25.735  57.239  36.013  1.00186.98           N
ATOM    601  CA  TRP    75      26.704  56.195  35.866  1.00186.98           C
ATOM    602  CB  TRP    75      26.105  54.841  36.286  1.00186.98           C
ATOM    603  CG  TRP    75      26.904  53.606  35.955  1.00186.98           C
ATOM    604  CD2 TRP    75      26.527  52.687  34.919  1.00186.98           C
ATOM    605  CD1 TRP    75      28.027  53.096  36.536  1.00186.98           C
ATOM    606  NE1 TRP    75      28.375  51.915  35.922  1.00186.98           N
ATOM    607  CE2 TRP    75      27.458  51.651  34.926  1.00186.98           C
ATOM    608  CE3 TRP    75      25.485  52.705  34.036  1.00186.98           C
ATOM    609  CZ2 TRP    75      27.364  50.612  34.044  1.00186.98           C
ATOM    610  CZ3 TRP    75      25.392  51.657  33.147  1.00186.98           C
ATOM    611  CH2 TRP    75      26.314  50.631  33.152  1.00186.98           C
ATOM    612  C   TRP    75      27.165  56.082  34.453  1.00186.98           C
ATOM    613  O   TRP    75      26.439  56.373  33.505  1.00186.98           O
ATOM    614  N   GLN    76      28.435  55.666  34.300  1.00117.12           N
ATOM    615  CA  GLN    76      29.011  55.425  33.016  1.00117.12           C
ATOM    616  CB  GLN    76      30.333  56.167  32.790  1.00117.12           C
ATOM    617  CG  GLN    76      30.152  57.684  32.762  1.00117.12           C
ATOM    618  CD  GLN    76      31.516  58.306  32.534  1.00117.12           C
ATOM    619  OE1 GLN    76      32.530  57.611  32.508  1.00117.12           O
ATOM    620  NE2 GLN    76      31.545  59.654  32.368  1.00117.12           N
ATOM    621  C   GLN    76      29.290  53.961  32.995  1.00117.12           C
ATOM    622  O   GLN    76      29.428  53.334  34.042  1.00117.12           O
ATOM    623  N   ALA    77      29.388  53.370  31.795  1.00 32.78           N
ATOM    624  CA  ALA    77      29.543  51.948  31.717  1.00 32.78           C
ATOM    625  CB  ALA    77      29.640  51.439  30.269  1.00 32.78           C
ATOM    626  C   ALA    77      30.799  51.543  32.418  1.00 32.78           C
ATOM    627  O   ALA    77      30.813  50.552  33.146  1.00 32.78           O
ATOM    628  N   THR    78      31.891  52.303  32.230  1.00128.89           N
ATOM    629  CA  THR    78      33.130  51.920  32.839  1.00128.89           C
ATOM    630  CB  THR    78      34.362  52.600  32.273  1.00128.89           C
ATOM    631  OG1 THR    78      35.517  52.131  32.952  1.00128.89           O
ATOM    632  CG2 THR    78      34.278  54.133  32.342  1.00128.89           C
ATOM    633  C   THR    78      33.069  52.021  34.341  1.00128.89           C
ATOM    634  O   THR    78      33.734  51.227  35.004  1.00128.89           O
ATOM    635  N   PRO    79      32.339  52.925  34.948  1.00136.42           N
ATOM    636  CA  PRO    79      32.333  52.972  36.388  1.00136.42           C
ATOM    637  CD  PRO    79      32.081  54.239  34.376  1.00136.42           C
ATOM    638  CB  PRO    79      31.699  54.309  36.764  1.00136.42           C
ATOM    639  CG  PRO    79      32.010  55.212  35.561  1.00136.42           C
ATOM    640  C   PRO    79      31.655  51.807  37.045  1.00136.42           C
ATOM    641  O   PRO    79      31.845  51.625  38.247  1.00136.42           O
ATOM    642  N   ARG    80      30.860  51.013  36.303  1.00143.37           N
ATOM    643  CA  ARG    80      30.089  49.972  36.928  1.00143.37           C
ATOM    644  CB  ARG    80      29.151  49.236  35.955  1.00143.37           C
ATOM    645  CG  ARG    80      29.897  48.541  34.815  1.00143.37           C
ATOM    646  CD  ARG    80      28.985  47.802  33.834  1.00143.37           C
ATOM    647  NE  ARG    80      29.861  47.188  32.797  1.00143.37           N
ATOM    648  CZ  ARG    80      30.437  45.972  33.023  1.00143.37           C
ATOM    649  NH1 ARG    80      30.195  45.309  34.192  1.00143.37           N
ATOM    650  NH2 ARG    80      31.259  45.419  32.084  1.00143.37           N
ATOM    651  C   ARG    80      30.979  48.938  37.547  1.00143.37           C
ATOM    652  O   ARG    80      31.946  48.457  36.960  1.00143.37           O
ATOM    653  N   PRO    81      30.638  48.633  38.772  1.00 97.79           N
ATOM    654  CA  PRO    81      31.310  47.614  39.541  1.00 97.79           C
ATOM    655  CD  PRO    81      30.038  49.648  39.622  1.00 97.79           C
ATOM    656  CB  PRO    81      31.146  48.023  41.006  1.00 97.79           C
ATOM    657  CG  PRO    81      29.964  49.002  41.011  1.00 97.79           C
ATOM    658  C   PRO    81      30.718  46.263  39.256  1.00 97.79           C
ATOM    659  O   PRO    81      29.586  46.202  38.779  1.00 97.79           O
ATOM    660  N   TRP    82      31.460  45.173  39.546  1.00146.06           N
ATOM    661  CA  TRP    82      30.957  43.835  39.370  1.00146.06           C
ATOM    662  CB  TRP    82      32.066  42.767  39.328  1.00146.06           C
ATOM    663  CG  TRP    82      31.585  41.347  39.145  1.00146.06           C
ATOM    664  CD2 TRP    82      31.599  40.646  37.893  1.00146.06           C
ATOM    665  CD1 TRP    82      31.114  40.468  40.076  1.00146.06           C
ATOM    666  NE1 TRP    82      30.822  39.264  39.480  1.00146.06           N
ATOM    667  CE2 TRP    82      31.120  39.359  38.137  1.00146.06           C
ATOM    668  CE3 TRP    82      31.986  41.040  36.645  1.00146.06           C
ATOM    669  CZ2 TRP    82      31.018  38.443  37.129  1.00146.06           C
ATOM    670  CZ3 TRP    82      31.879  40.115  35.631  1.00146.06           C
ATOM    671  CH2 TRP    82      31.404  38.842  35.868  1.00146.06           C
ATOM    672  C   TRP    82      30.097  43.537  40.560  1.00146.06           C
ATOM    673  O   TRP    82      30.377  43.997  41.666  1.00146.06           O
ATOM    674  N   LEU    83      29.005  42.768  40.375  1.00182.21           N
ATOM    675  CA  LEU    83      28.170  42.531  41.520  1.00182.21           C
ATOM    676  CB  LEU    83      26.894  43.392  41.522  1.00182.21           C
ATOM    677  CG  LEU    83      27.164  44.908  41.484  1.00182.21           C
ATOM    678  CD1 LEU    83      25.852  45.707  41.496  1.00182.21           C
ATOM    679  CD2 LEU    83      28.133  45.335  42.593  1.00182.21           C
ATOM    680  C   LEU    83      27.704  41.108  41.537  1.00182.21           C
ATOM    681  O   LEU    83      27.469  40.506  40.491  1.00182.21           O
ATOM    682  N   VAL    84      27.581  40.511  42.742  1.00128.78           N
ATOM    683  CA  VAL    84      26.958  39.219  42.776  1.00128.78           C
ATOM    684  CB  VAL    84      27.688  38.097  43.459  1.00128.78           C
ATOM    685  CG1 VAL    84      27.688  38.317  44.983  1.00128.78           C
ATOM    686  CG2 VAL    84      27.027  36.773  43.039  1.00128.78           C
ATOM    687  C   VAL    84      25.688  39.397  43.529  1.00128.78           C
ATOM    688  O   VAL    84      25.635  40.057  44.567  1.00128.78           O
ATOM    689  N   ILE    85      24.600  38.818  43.012  1.00 87.62           N
ATOM    690  CA  ILE    85      23.397  38.992  43.751  1.00 87.62           C
ATOM    691  CB  ILE    85      22.299  39.612  42.944  1.00 87.62           C
ATOM    692  CG1 ILE    85      22.774  41.001  42.472  1.00 87.62           C
ATOM    693  CG2 ILE    85      21.037  39.673  43.820  1.00 87.62           C
ATOM    694  CD1 ILE    85      21.908  41.645  41.394  1.00 87.62           C
ATOM    695  C   ILE    85      23.011  37.647  44.245  1.00 87.62           C
ATOM    696  O   ILE    85      22.849  36.698  43.477  1.00 87.62           O
ATOM    697  N   THR    86      22.866  37.535  45.576  1.00141.12           N
ATOM    698  CA  THR    86      22.615  36.239  46.114  1.00141.12           C
ATOM    699  CB  THR    86      23.552  35.876  47.229  1.00141.12           C
ATOM    700  OG1 THR    86      23.378  34.514  47.591  1.00141.12           O
ATOM    701  CG2 THR    86      23.275  36.793  48.431  1.00141.12           C
ATOM    702  C   THR    86      21.223  36.163  46.643  1.00141.12           C
ATOM    703  O   THR    86      20.754  37.043  47.365  1.00141.12           O
ATOM    704  N   ILE    87      20.519  35.092  46.236  1.00184.82           N
ATOM    705  CA  ILE    87      19.194  34.796  46.693  1.00184.82           C
ATOM    706  CB  ILE    87      18.259  34.704  45.523  1.00184.82           C
ATOM    707  CG1 ILE    87      18.807  33.673  44.537  1.00184.82           C
ATOM    708  CG2 ILE    87      18.140  36.092  44.882  1.00184.82           C
ATOM    709  CD1 ILE    87      17.977  33.445  43.290  1.00184.82           C
ATOM    710  C   ILE    87      19.286  33.499  47.438  1.00184.82           C
ATOM    711  O   ILE    87      19.326  32.411  46.876  1.00184.82           O
ATOM    712  N   ILE    88      19.182  33.609  48.761  1.00213.04           N
ATOM    713  CA  ILE    88      19.385  32.610  49.766  1.00213.04           C
ATOM    714  CB  ILE    88      19.556  33.386  51.048  1.00213.04           C
ATOM    715  CG1 ILE    88      20.208  32.633  52.198  1.00213.04           C
ATOM    716  CG2 ILE    88      18.188  33.986  51.403  1.00213.04           C
ATOM    717  CD1 ILE    88      20.557  33.569  53.355  1.00213.04           C
ATOM    718  C   ILE    88      18.089  31.841  49.808  1.00213.04           C
ATOM    719  O   ILE    88      17.023  32.387  49.524  1.00213.04           O
ATOM    720  N   THR    89      18.183  30.514  50.024  1.00218.35           N
ATOM    721  CA  THR    89      17.062  29.610  49.922  1.00218.35           C
ATOM    722  CB  THR    89      17.079  29.202  48.485  1.00218.35           C
ATOM    723  OG1 THR    89      16.640  30.252  47.640  1.00218.35           O
ATOM    724  CG2 THR    89      16.423  27.850  48.261  1.00218.35           C
ATOM    725  C   THR    89      17.388  28.315  50.668  1.00218.35           C
ATOM    726  O   THR    89      18.537  27.938  50.870  1.00218.35           O
ATOM    727  N   VAL    90      16.290  27.634  51.070  1.00334.52           N
ATOM    728  CA  VAL    90      16.146  26.501  51.923  1.00334.52           C
ATOM    729  CB  VAL    90      16.081  26.924  53.365  1.00334.52           C
ATOM    730  CG1 VAL    90      14.816  27.780  53.560  1.00334.52           C
ATOM    731  CG2 VAL    90      16.144  25.697  54.282  1.00334.52           C
ATOM    732  C   VAL    90      14.800  26.014  51.520  1.00334.52           C
ATOM    733  O   VAL    90      14.354  26.306  50.414  1.00334.52           O
ATOM    734  N   ASP    91      14.105  25.239  52.358  1.00307.54           N
ATOM    735  CA  ASP    91      12.880  24.779  51.794  1.00307.54           C
ATOM    736  CB  ASP    91      12.472  23.369  52.241  1.00307.54           C
ATOM    737  CG  ASP    91      11.382  22.933  51.287  1.00307.54           C
ATOM    738  OD1 ASP    91      11.132  23.704  50.324  1.00307.54           O
ATOM    739  OD2 ASP    91      10.790  21.841  51.496  1.00307.54           O
ATOM    740  C   ASP    91      11.766  25.674  52.121  1.00307.54           C
ATOM    741  O   ASP    91      11.370  25.841  53.273  1.00307.54           O
ATOM    742  N   ARG    92      11.225  26.303  51.079  1.00403.24           N
ATOM    743  CA  ARG    92      10.087  27.044  51.428  1.00403.24           C
ATOM    744  CB  ARG    92      10.368  28.534  51.611  1.00403.24           C
ATOM    745  CG  ARG    92      11.386  28.907  52.690  1.00403.24           C
ATOM    746  CD  ARG    92      11.609  30.416  52.649  1.00403.24           C
ATOM    747  NE  ARG    92      10.599  30.902  51.664  1.00403.24           N
ATOM    748  CZ  ARG    92       9.818  31.999  51.881  1.00403.24           C
ATOM    749  NH1 ARG    92       9.927  32.722  53.031  1.00403.24           N
ATOM    750  NH2 ARG    92       8.902  32.353  50.934  1.00403.24           N
ATOM    751  C   ARG    92       9.004  26.940  50.491  1.00403.24           C
ATOM    752  O   ARG    92       8.404  27.974  50.256  1.00403.24           O
ATOM    753  N   GLN    93       8.718  25.727  49.985  1.00256.35           N
ATOM    754  CA  GLN    93       7.764  25.597  48.931  1.00256.35           C
ATOM    755  CB  GLN    93       7.605  24.170  48.369  1.00256.35           C
ATOM    756  CG  GLN    93       8.881  23.444  47.951  1.00256.35           C
ATOM    757  CD  GLN    93       9.133  22.385  49.015  1.00256.35           C
ATOM    758  OE1 GLN    93       8.356  22.239  49.956  1.00256.35           O
ATOM    759  NE2 GLN    93      10.248  21.622  48.871  1.00256.35           N
ATOM    760  C   GLN    93       6.357  25.943  49.331  1.00256.35           C
ATOM    761  O   GLN    93       5.907  26.966  48.833  1.00256.35           O
ATOM    762  N   PRO    94       5.735  25.262  50.304  1.00 99.95           N
ATOM    763  CA  PRO    94       4.285  25.169  50.516  1.00 99.95           C
ATOM    764  CD  PRO    94       6.460  24.798  51.478  1.00 99.95           C
ATOM    765  CB  PRO    94       4.104  24.397  51.822  1.00 99.95           C
ATOM    766  CG  PRO    94       5.411  24.653  52.584  1.00 99.95           C
ATOM    767  C   PRO    94       3.355  26.351  50.460  1.00 99.95           C
ATOM    768  O   PRO    94       3.675  27.398  51.021  1.00 99.95           O
ATOM    769  N   GLY    95       2.185  26.184  49.761  1.00 78.98           N
ATOM    770  CA  GLY    95       1.179  27.212  49.529  1.00 78.98           C
ATOM    771  C   GLY    95       0.644  27.101  48.100  1.00 78.98           C
ATOM    772  O   GLY    95       0.254  26.013  47.679  1.00 78.98           O
ATOM    773  N   PHE    96       0.604  28.223  47.311  1.00208.72           N
ATOM    774  CA  PHE    96      -0.012  28.239  45.985  1.00208.72           C
ATOM    775  CB  PHE    96      -1.318  29.052  45.937  1.00208.72           C
ATOM    776  CG  PHE    96      -2.321  28.341  46.783  1.00208.72           C
ATOM    777  CD1 PHE    96      -2.333  28.510  48.148  1.00208.72           C
ATOM    778  CD2 PHE    96      -3.254  27.508  46.210  1.00208.72           C
ATOM    779  CE1 PHE    96      -3.258  27.855  48.928  1.00208.72           C
ATOM    780  CE2 PHE    96      -4.181  26.851  46.985  1.00208.72           C
ATOM    781  CZ  PHE    96      -4.185  27.023  48.348  1.00208.72           C
ATOM    782  C   PHE    96       0.897  28.799  44.897  1.00208.72           C
ATOM    783  O   PHE    96       1.936  29.383  45.183  1.00208.72           O
ATOM    784  N   HIS    97       0.468  28.667  43.610  1.00120.28           N
ATOM    785  CA  HIS    97       1.154  28.910  42.344  1.00120.28           C
ATOM    786  ND1 HIS    97      -1.098  26.502  41.738  1.00120.28           N
ATOM    787  CG  HIS    97      -0.050  27.087  41.062  1.00120.28           C
ATOM    788  CB  HIS    97       0.283  28.548  41.129  1.00120.28           C
ATOM    789  NE2 HIS    97      -0.088  24.878  40.603  1.00120.28           N
ATOM    790  CD2 HIS    97       0.556  26.081  40.375  1.00120.28           C
ATOM    791  CE1 HIS    97      -1.075  25.181  41.427  1.00120.28           C
ATOM    792  C   HIS    97       1.578  30.338  42.169  1.00120.28           C
ATOM    793  O   HIS    97       2.578  30.604  41.492  1.00120.28           O
ATOM    794  N   TYR    98       0.795  31.291  42.712  1.00172.16           N
ATOM    795  CA  TYR    98       1.119  32.686  42.599  1.00172.16           C
ATOM    796  CB  TYR    98       0.056  33.623  43.210  1.00172.16           C
ATOM    797  CG  TYR    98      -0.153  33.336  44.658  1.00172.16           C
ATOM    798  CD1 TYR    98      -0.848  32.218  45.058  1.00172.16           C
ATOM    799  CD2 TYR    98       0.316  34.205  45.616  1.00172.16           C
ATOM    800  CE1 TYR    98      -1.055  31.958  46.392  1.00172.16           C
ATOM    801  CE2 TYR    98       0.111  33.951  46.953  1.00172.16           C
ATOM    802  CZ  TYR    98      -0.574  32.825  47.342  1.00172.16           C
ATOM    803  OH  TYR    98      -0.786  32.561  48.712  1.00172.16           O
ATOM    804  C   TYR    98       2.435  32.879  43.258  1.00172.16           C
ATOM    805  O   TYR    98       3.248  33.652  42.767  1.00172.16           O
ATOM    806  N   VAL    99       2.710  32.216  44.395  1.00167.15           N
ATOM    807  CA  VAL    99       3.992  32.524  44.945  1.00167.15           C
ATOM    808  CB  VAL    99       4.146  32.441  46.408  1.00167.15           C
ATOM    809  CG1 VAL    99       5.398  33.259  46.708  1.00167.15           C
ATOM    810  CG2 VAL    99       2.885  32.983  47.093  1.00167.15           C
ATOM    811  C   VAL    99       5.184  32.005  44.082  1.00167.15           C
ATOM    812  O   VAL    99       6.263  32.583  44.191  1.00167.15           O
ATOM    813  N   LEU   100       5.090  30.881  43.280  1.00260.04           N
ATOM    814  CA  LEU   100       6.162  30.352  42.408  1.00260.04           C
ATOM    815  CB  LEU   100       5.758  29.078  41.649  1.00260.04           C
ATOM    816  CG  LEU   100       6.871  28.526  40.741  1.00260.04           C
ATOM    817  CD1 LEU   100       8.095  28.082  41.557  1.00260.04           C
ATOM    818  CD2 LEU   100       6.338  27.418  39.820  1.00260.04           C
ATOM    819  C   LEU   100       6.377  31.383  41.364  1.00260.04           C
ATOM    820  O   LEU   100       7.485  31.672  40.916  1.00260.04           O
ATOM    821  N   GLN   101       5.270  31.968  40.914  1.00155.86           N
ATOM    822  CA  GLN   101       5.436  32.960  39.909  1.00155.86           C
ATOM    823  CB  GLN   101       4.096  33.515  39.399  1.00155.86           C
ATOM    824  CG  GLN   101       4.250  34.584  38.315  1.00155.86           C
ATOM    825  CD  GLN   101       4.733  33.907  37.040  1.00155.86           C
ATOM    826  OE1 GLN   101       4.929  32.693  37.004  1.00155.86           O
ATOM    827  NE2 GLN   101       4.929  34.710  35.960  1.00155.86           N
ATOM    828  C   GLN   101       6.213  34.110  40.486  1.00155.86           C
ATOM    829  O   GLN   101       7.005  34.698  39.759  1.00155.86           O
ATOM    830  N   VAL   102       5.987  34.484  41.775  1.00127.98           N
ATOM    831  CA  VAL   102       6.655  35.605  42.416  1.00127.98           C
ATOM    832  CB  VAL   102       6.198  35.825  43.824  1.00127.98           C
ATOM    833  CG1 VAL   102       7.123  36.874  44.463  1.00127.98           C
ATOM    834  CG2 VAL   102       4.711  36.218  43.806  1.00127.98           C
ATOM    835  C   VAL   102       8.121  35.357  42.503  1.00127.98           C
ATOM    836  O   VAL   102       8.866  36.292  42.263  1.00127.98           O
ATOM    837  N   VAL   103       8.570  34.128  42.859  1.00276.38           N
ATOM    838  CA  VAL   103       9.967  33.782  43.003  1.00276.38           C
ATOM    839  CB  VAL   103       9.993  32.342  43.351  1.00276.38           C
ATOM    840  CG1 VAL   103       8.921  32.110  44.396  1.00276.38           C
ATOM    841  CG2 VAL   103       9.794  31.381  42.176  1.00276.38           C
ATOM    842  C   VAL   103      10.588  34.001  41.630  1.00276.38           C
ATOM    843  O   VAL   103      11.646  34.608  41.489  1.00276.38           O
ATOM    844  N   SER   104       9.919  33.559  40.546  1.00136.41           N
ATOM    845  CA  SER   104      10.535  33.623  39.250  1.00136.41           C
ATOM    846  CB  SER   104       9.674  32.960  38.166  1.00136.41           C
ATOM    847  OG  SER   104      10.328  33.053  36.911  1.00136.41           O
ATOM    848  C   SER   104      10.721  35.042  38.839  1.00136.41           C
ATOM    849  O   SER   104      11.739  35.403  38.246  1.00136.41           O
ATOM    850  N   GLN   105       9.714  35.882  39.132  1.00142.92           N
ATOM    851  CA  GLN   105       9.776  37.255  38.719  1.00142.92           C
ATOM    852  CB  GLN   105       8.479  38.022  39.028  1.00142.92           C
ATOM    853  CG  GLN   105       7.264  37.506  38.254  1.00142.92           C
ATOM    854  CD  GLN   105       7.471  37.851  36.787  1.00142.92           C
ATOM    855  OE1 GLN   105       8.484  38.440  36.414  1.00142.92           O
ATOM    856  NE2 GLN   105       6.485  37.475  35.930  1.00142.92           N
ATOM    857  C   GLN   105      10.876  37.916  39.450  1.00142.92           C
ATOM    858  O   GLN   105      11.545  38.803  38.904  1.00142.92           O
ATOM    859  N   PHE   106      11.051  37.569  40.744  1.00368.81           N
ATOM    860  CA  PHE   106      12.080  38.369  41.264  1.00368.81           C
ATOM    861  CB  PHE   106      11.685  39.356  42.313  1.00368.81           C
ATOM    862  CG  PHE   106      10.436  39.837  41.660  1.00368.81           C
ATOM    863  CD1 PHE   106      10.482  40.798  40.681  1.00368.81           C
ATOM    864  CD2 PHE   106       9.214  39.312  42.016  1.00368.81           C
ATOM    865  CE1 PHE   106       9.327  41.239  40.077  1.00368.81           C
ATOM    866  CE2 PHE   106       8.057  39.748  41.417  1.00368.81           C
ATOM    867  CZ  PHE   106       8.111  40.716  40.445  1.00368.81           C
ATOM    868  C   PHE   106      13.471  37.967  40.846  1.00368.81           C
ATOM    869  O   PHE   106      14.398  38.777  40.848  1.00368.81           O
ATOM    870  N   HIS   107      13.671  36.664  40.535  1.00176.01           N
ATOM    871  CA  HIS   107      14.969  36.307  40.042  1.00176.01           C
ATOM    872  ND1 HIS   107      17.663  35.493  39.582  1.00176.01           N
ATOM    873  CG  HIS   107      16.700  34.546  39.847  1.00176.01           C
ATOM    874  CB  HIS   107      15.222  34.819  39.754  1.00176.01           C
ATOM    875  NE2 HIS   107      18.746  33.658  40.205  1.00176.01           N
ATOM    876  CD2 HIS   107      17.382  33.428  40.220  1.00176.01           C
ATOM    877  CE1 HIS   107      18.865  34.913  39.816  1.00176.01           C
ATOM    878  C   HIS   107      15.216  37.055  38.737  1.00176.01           C
ATOM    879  O   HIS   107      16.336  37.490  38.465  1.00176.01           O
ATOM    880  N   ARG   108      14.186  37.211  37.870  1.00179.93           N
ATOM    881  CA  ARG   108      14.361  37.904  36.597  1.00179.93           C
ATOM    882  CB  ARG   108      13.080  37.900  35.743  1.00179.93           C
ATOM    883  CG  ARG   108      13.243  38.616  34.401  1.00179.93           C
ATOM    884  CD  ARG   108      14.196  37.899  33.441  1.00179.93           C
ATOM    885  NE  ARG   108      14.258  38.701  32.187  1.00179.93           N
ATOM    886  CZ  ARG   108      15.198  38.418  31.238  1.00179.93           C
ATOM    887  NH1 ARG   108      16.082  37.397  31.437  1.00179.93           N
ATOM    888  NH2 ARG   108      15.257  39.155  30.091  1.00179.93           N
ATOM    889  C   ARG   108      14.727  39.353  36.847  1.00179.93           C
ATOM    890  O   ARG   108      15.532  39.934  36.112  1.00179.93           O
ATOM    891  N   LEU   109      14.112  40.002  37.868  1.00116.73           N
ATOM    892  CA  LEU   109      14.427  41.391  38.117  1.00116.73           C
ATOM    893  CB  LEU   109      13.510  42.098  39.134  1.00116.73           C
ATOM    894  CG  LEU   109      12.090  42.331  38.577  1.00116.73           C
ATOM    895  CD1 LEU   109      11.297  43.333  39.430  1.00116.73           C
ATOM    896  CD2 LEU   109      12.134  42.727  37.093  1.00116.73           C
ATOM    897  C   LEU   109      15.863  41.529  38.549  1.00116.73           C
ATOM    898  O   LEU   109      16.549  42.471  38.145  1.00116.73           O
ATOM    899  N   LEU   110      16.360  40.577  39.369  1.00180.86           N
ATOM    900  CA  LEU   110      17.716  40.611  39.871  1.00180.86           C
ATOM    901  CB  LEU   110      17.926  39.370  40.768  1.00180.86           C
ATOM    902  CG  LEU   110      19.268  39.190  41.500  1.00180.86           C
ATOM    903  CD1 LEU   110      19.237  37.892  42.323  1.00180.86           C
ATOM    904  CD2 LEU   110      20.471  39.221  40.552  1.00180.86           C
ATOM    905  C   LEU   110      18.657  40.561  38.667  1.00180.86           C
ATOM    906  O   LEU   110      19.587  41.365  38.543  1.00180.86           O
ATOM    907  N   GLN   111      18.348  39.687  37.682  1.00194.72           N
ATOM    908  CA  GLN   111      19.144  39.426  36.488  1.00194.72           C
ATOM    909  CB  GLN   111      18.517  38.356  35.577  1.00194.72           C
ATOM    910  CG  GLN   111      19.335  38.065  34.317  1.00194.72           C
ATOM    911  CD  GLN   111      18.603  36.999  33.516  1.00194.72           C
ATOM    912  OE1 GLN   111      19.066  36.575  32.458  1.00194.72           O
ATOM    913  NE2 GLN   111      17.429  36.546  34.032  1.00194.72           N
ATOM    914  C   GLN   111      19.236  40.694  35.688  1.00194.72           C
ATOM    915  O   GLN   111      20.156  40.880  34.894  1.00194.72           O
ATOM    916  N   GLN   112      18.278  41.616  35.875  1.00296.93           N
ATOM    917  CA  GLN   112      18.160  42.799  35.054  1.00296.93           C
ATOM    918  CB  GLN   112      17.035  43.726  35.550  1.00296.93           C
ATOM    919  CG  GLN   112      16.856  44.998  34.718  1.00296.93           C
ATOM    920  CD  GLN   112      16.278  44.601  33.366  1.00296.93           C
ATOM    921  OE1 GLN   112      16.029  43.425  33.104  1.00296.93           O
ATOM    922  NE2 GLN   112      16.057  45.609  32.479  1.00296.93           N
ATOM    923  C   GLN   112      19.423  43.653  34.926  1.00296.93           C
ATOM    924  O   GLN   112      19.383  44.297  33.926  1.00296.93           O
ATOM    925  N   CYS   113      20.467  43.887  35.791  1.00163.38           N
ATOM    926  CA  CYS   113      21.655  44.739  35.476  1.00163.38           C
ATOM    927  CB  CYS   113      22.726  44.639  36.614  1.00163.38           C
ATOM    928  SG  CYS   113      24.379  45.403  36.361  1.00163.38           S
ATOM    929  C   CYS   113      22.321  44.254  34.187  1.00163.38           C
ATOM    930  O   CYS   113      21.858  43.292  33.578  1.00163.38           O
ATOM    931  N   GLY   114      23.397  44.946  33.700  1.00 71.50           N
ATOM    932  CA  GLY   114      24.119  44.564  32.503  1.00 71.50           C
ATOM    933  C   GLY   114      24.790  43.242  32.749  1.00 71.50           C
ATOM    934  O   GLY   114      25.513  43.061  33.724  1.00 71.50           O
ATOM    935  N   PRO   115      24.622  42.330  31.831  1.00108.22           N
ATOM    936  CA  PRO   115      25.071  40.970  31.993  1.00108.22           C
ATOM    937  CD  PRO   115      24.438  42.684  30.433  1.00108.22           C
ATOM    938  CB  PRO   115      24.805  40.299  30.647  1.00108.22           C
ATOM    939  CG  PRO   115      24.932  41.461  29.644  1.00108.22           C
ATOM    940  C   PRO   115      26.508  40.842  32.372  1.00108.22           C
ATOM    941  O   PRO   115      26.842  39.949  33.149  1.00108.22           O
ATOM    942  N   GLN   116      27.379  41.698  31.824  1.00 43.80           N
ATOM    943  CA  GLN   116      28.773  41.583  32.115  1.00 43.80           C
ATOM    944  CB  GLN   116      29.632  42.567  31.304  1.00 43.80           C
ATOM    945  CG  GLN   116      29.573  42.311  29.797  1.00 43.80           C
ATOM    946  CD  GLN   116      30.455  43.338  29.100  1.00 43.80           C
ATOM    947  OE1 GLN   116      31.107  44.157  29.746  1.00 43.80           O
ATOM    948  NE2 GLN   116      30.478  43.295  27.741  1.00 43.80           N
ATOM    949  C   GLN   116      28.985  41.877  33.566  1.00 43.80           C
ATOM    950  O   GLN   116      29.846  41.273  34.203  1.00 43.80           O
ATOM    951  N   CYS   117      28.186  42.810  34.119  1.00128.41           N
ATOM    952  CA  CYS   117      28.353  43.325  35.453  1.00128.41           C
ATOM    953  CB  CYS   117      27.320  44.436  35.832  1.00128.41           C
ATOM    954  SG  CYS   117      25.688  43.822  36.412  1.00128.41           S
ATOM    955  C   CYS   117      28.193  42.272  36.502  1.00128.41           C
ATOM    956  O   CYS   117      28.952  42.243  37.471  1.00128.41           O
ATOM    957  N   GLU   118      27.218  41.357  36.358  1.00127.35           N
ATOM    958  CA  GLU   118      26.992  40.596  37.546  1.00127.35           C
ATOM    959  CB  GLU   118      25.844  41.174  38.390  1.00127.35           C
ATOM    960  CG  GLU   118      24.489  41.163  37.679  1.00127.35           C
ATOM    961  CD  GLU   118      23.472  41.796  38.618  1.00127.35           C
ATOM    962  OE1 GLU   118      23.906  42.365  39.655  1.00127.35           O
ATOM    963  OE2 GLU   118      22.252  41.725  38.311  1.00127.35           O
ATOM    964  C   GLU   118      26.653  39.169  37.283  1.00127.35           C
ATOM    965  O   GLU   118      26.623  38.695  36.148  1.00127.35           O
ATOM    966  N   GLY   119      26.432  38.446  38.403  1.00 49.25           N
ATOM    967  CA  GLY   119      26.022  37.075  38.399  1.00 49.25           C
ATOM    968  C   GLY   119      24.876  36.977  39.360  1.00 49.25           C
ATOM    969  O   GLY   119      24.940  37.475  40.484  1.00 49.25           O
ATOM    970  N   HIS   120      23.792  36.300  38.938  1.00 92.02           N
ATOM    971  CA  HIS   120      22.617  36.201  39.755  1.00 92.02           C
ATOM    972  ND1 HIS   120      21.724  37.086  36.506  1.00 92.02           N
ATOM    973  CG  HIS   120      21.571  37.428  37.832  1.00 92.02           C
ATOM    974  CB  HIS   120      21.345  36.418  38.922  1.00 92.02           C
ATOM    975  NE2 HIS   120      21.963  39.293  36.621  1.00 92.02           N
ATOM    976  CD2 HIS   120      21.719  38.780  37.883  1.00 92.02           C
ATOM    977  CE1 HIS   120      21.957  38.238  35.827  1.00 92.02           C
ATOM    978  C   HIS   120      22.606  34.789  40.218  1.00 92.02           C
ATOM    979  O   HIS   120      22.591  33.869  39.401  1.00 92.02           O
ATOM    980  N   GLN   121      22.628  34.563  41.543  1.00128.45           N
ATOM    981  CA  GLN   121      22.711  33.190  41.924  1.00128.45           C
ATOM    982  CB  GLN   121      24.070  32.805  42.535  1.00128.45           C
ATOM    983  CG  GLN   121      24.393  33.540  43.837  1.00128.45           C
ATOM    984  CD  GLN   121      25.754  33.062  44.331  1.00128.45           C
ATOM    985  OE1 GLN   121      25.866  32.503  45.421  1.00128.45           O
ATOM    986  NE2 GLN   121      26.820  33.280  43.514  1.00128.45           N
ATOM    987  C   GLN   121      21.675  32.838  42.932  1.00128.45           C
ATOM    988  O   GLN   121      21.463  33.551  43.911  1.00128.45           O
ATOM    989  N   LEU   122      21.016  31.683  42.711  1.00129.53           N
ATOM    990  CA  LEU   122      20.097  31.189  43.692  1.00129.53           C
ATOM    991  CB  LEU   122      18.961  30.307  43.149  1.00129.53           C
ATOM    992  CG  LEU   122      18.009  29.832  44.267  1.00129.53           C
ATOM    993  CD1 LEU   122      17.194  30.998  44.848  1.00129.53           C
ATOM    994  CD2 LEU   122      17.130  28.662  43.814  1.00129.53           C
ATOM    995  C   LEU   122      20.919  30.316  44.601  1.00129.53           C
ATOM    996  O   LEU   122      21.617  29.416  44.136  1.00129.53           O
ATOM    997  N   PHE   123      20.898  30.574  45.930  1.00178.08           N
ATOM    998  CA  PHE   123      21.670  29.721  46.788  1.00178.08           C
ATOM    999  CB  PHE   123      22.560  30.446  47.816  1.00178.08           C
ATOM   1000  CG  PHE   123      23.472  29.384  48.329  1.00178.08           C
ATOM   1001  CD1 PHE   123      24.497  28.927  47.534  1.00178.08           C
ATOM   1002  CD2 PHE   123      23.315  28.846  49.585  1.00178.08           C
ATOM   1003  CE1 PHE   123      25.347  27.944  47.980  1.00178.08           C
ATOM   1004  CE2 PHE   123      24.164  27.862  50.038  1.00178.08           C
ATOM   1005  CZ  PHE   123      25.182  27.408  49.234  1.00178.08           C
ATOM   1006  C   PHE   123      20.737  28.817  47.524  1.00178.08           C
ATOM   1007  O   PHE   123      20.198  29.161  48.575  1.00178.08           O
ATOM   1008  N   LEU   124      20.553  27.606  46.970  1.00196.41           N
ATOM   1009  CA  LEU   124      19.683  26.618  47.523  1.00196.41           C
ATOM   1010  CB  LEU   124      19.319  25.463  46.577  1.00196.41           C
ATOM   1011  CG  LEU   124      18.505  25.907  45.356  1.00196.41           C
ATOM   1012  CD1 LEU   124      19.338  26.838  44.469  1.00196.41           C
ATOM   1013  CD2 LEU   124      17.928  24.703  44.593  1.00196.41           C
ATOM   1014  C   LEU   124      20.379  25.994  48.685  1.00196.41           C
ATOM   1015  O   LEU   124      21.551  25.643  48.582  1.00196.41           O
ATOM   1016  N   CYS   125      19.692  25.841  49.837  1.00212.68           N
ATOM   1017  CA  CYS   125      20.344  25.152  50.911  1.00212.68           C
ATOM   1018  CB  CYS   125      20.665  26.049  52.162  1.00212.68           C
ATOM   1019  SG  CYS   125      21.694  27.533  51.781  1.00212.68           S
ATOM   1020  C   CYS   125      19.443  23.985  51.245  1.00212.68           C
ATOM   1021  O   CYS   125      19.951  22.982  51.711  1.00212.68           O
ATOM   1022  N   ASN   126      18.091  24.048  51.095  1.00186.37           N
ATOM   1023  CA  ASN   126      17.308  22.817  51.238  1.00186.37           C
ATOM   1024  CB  ASN   126      15.857  22.993  51.713  1.00186.37           C
ATOM   1025  CG  ASN   126      15.930  22.970  53.235  1.00186.37           C
ATOM   1026  OD1 ASN   126      17.012  22.851  53.808  1.00186.37           O
ATOM   1027  ND2 ASN   126      14.761  23.071  53.920  1.00186.37           N
ATOM   1028  C   ASN   126      17.338  22.070  50.001  1.00186.37           C
ATOM   1029  O   ASN   126      17.147  20.854  50.000  1.00186.37           O
ATOM   1030  N   VAL   127      17.516  22.782  48.885  1.00253.53           N
ATOM   1031  CA  VAL   127      17.501  21.863  47.830  1.00253.53           C
ATOM   1032  CB  VAL   127      16.892  22.276  46.580  1.00253.53           C
ATOM   1033  CG1 VAL   127      16.996  20.934  45.885  1.00253.53           C
ATOM   1034  CG2 VAL   127      15.459  22.799  46.773  1.00253.53           C
ATOM   1035  C   VAL   127      18.888  21.518  47.532  1.00253.53           C
ATOM   1036  O   VAL   127      19.490  21.876  46.518  1.00253.53           O
ATOM   1037  N   GLU   128      19.453  20.790  48.473  1.00259.31           N
ATOM   1038  CA  GLU   128      20.620  20.168  48.049  1.00259.31           C
ATOM   1039  CB  GLU   128      21.349  19.379  49.118  1.00259.31           C
ATOM   1040  CG  GLU   128      22.379  20.124  49.946  1.00259.31           C
ATOM   1041  CD  GLU   128      21.652  20.948  50.966  1.00259.31           C
ATOM   1042  OE1 GLU   128      20.493  20.570  51.277  1.00259.31           O
ATOM   1043  OE2 GLU   128      22.244  21.954  51.440  1.00259.31           O
ATOM   1044  C   GLU   128      20.085  19.136  46.976  1.00259.31           C
ATOM   1045  O   GLU   128      20.909  18.635  46.214  1.00259.31           O
ATOM   1046  N   ARG   129      18.726  18.772  46.897  1.00220.05           N
ATOM   1047  CA  ARG   129      18.025  17.729  46.079  1.00220.05           C
ATOM   1048  CB  ARG   129      17.152  16.772  46.914  1.00220.05           C
ATOM   1049  CG  ARG   129      17.903  15.659  47.637  1.00220.05           C
ATOM   1050  CD  ARG   129      16.988  14.740  48.447  1.00220.05           C
ATOM   1051  NE  ARG   129      17.849  13.711  49.093  1.00220.05           N
ATOM   1052  CZ  ARG   129      18.140  12.552  48.433  1.00220.05           C
ATOM   1053  NH1 ARG   129      17.640  12.332  47.182  1.00220.05           N
ATOM   1054  NH2 ARG   129      18.929  11.610  49.027  1.00220.05           N
ATOM   1055  C   ARG   129      17.059  18.164  44.946  1.00220.05           C
ATOM   1056  O   ARG   129      17.412  18.944  44.063  1.00220.05           O
ATOM   1057  N   SER   130      15.828  17.541  44.913  1.00148.51           N
ATOM   1058  CA  SER   130      14.732  17.558  43.931  1.00148.51           C
ATOM   1059  CB  SER   130      13.659  16.503  44.251  1.00148.51           C
ATOM   1060  OG  SER   130      12.622  16.551  43.282  1.00148.51           O
ATOM   1061  C   SER   130      13.991  18.869  43.731  1.00148.51           C
ATOM   1062  O   SER   130      13.600  19.190  42.607  1.00148.51           O
ATOM   1063  N   VAL   131      13.737  19.660  44.792  1.00 93.85           N
ATOM   1064  CA  VAL   131      13.056  20.927  44.665  1.00 93.85           C
ATOM   1065  CB  VAL   131      12.887  21.604  45.989  1.00 93.85           C
ATOM   1066  CG1 VAL   131      12.241  22.980  45.766  1.00 93.85           C
ATOM   1067  CG2 VAL   131      12.089  20.664  46.904  1.00 93.85           C
ATOM   1068  C   VAL   131      13.948  21.764  43.819  1.00 93.85           C
ATOM   1069  O   VAL   131      13.538  22.746  43.198  1.00 93.85           O
ATOM   1070  N   SER   132      15.232  21.384  43.825  1.00133.25           N
ATOM   1071  CA  SER   132      16.244  22.054  43.078  1.00133.25           C
ATOM   1072  CB  SER   132      17.677  21.496  43.132  1.00133.25           C
ATOM   1073  OG  SER   132      18.539  22.291  42.330  1.00133.25           O
ATOM   1074  C   SER   132      15.893  21.902  41.664  1.00133.25           C
ATOM   1075  O   SER   132      16.384  22.675  40.860  1.00133.25           O
ATOM   1076  N   HIS   133      15.126  20.857  41.308  1.00 81.96           N
ATOM   1077  CA  HIS   133      14.703  20.696  39.951  1.00 81.96           C
ATOM   1078  ND1 HIS   133      15.130  17.560  41.085  1.00 81.96           N
ATOM   1079  CG  HIS   133      14.884  18.167  39.873  1.00 81.96           C
ATOM   1080  CB  HIS   133      13.988  19.357  39.695  1.00 81.96           C
ATOM   1081  NE2 HIS   133      16.300  16.438  39.562  1.00 81.96           N
ATOM   1082  CD2 HIS   133      15.606  17.469  38.954  1.00 81.96           C
ATOM   1083  CE1 HIS   133      15.983  16.532  40.841  1.00 81.96           C
ATOM   1084  C   HIS   133      13.733  21.789  39.636  1.00 81.96           C
ATOM   1085  O   HIS   133      13.823  22.425  38.589  1.00 81.96           O
ATOM   1086  N   PHE   134      12.778  22.045  40.553  1.00152.19           N
ATOM   1087  CA  PHE   134      11.779  23.048  40.308  1.00152.19           C
ATOM   1088  CB  PHE   134      10.717  23.116  41.416  1.00152.19           C
ATOM   1089  CG  PHE   134       9.949  21.841  41.380  1.00152.19           C
ATOM   1090  CD1 PHE   134       8.906  21.674  40.497  1.00152.19           C
ATOM   1091  CD2 PHE   134      10.271  20.811  42.232  1.00152.19           C
ATOM   1092  CE1 PHE   134       8.196  20.497  40.464  1.00152.19           C
ATOM   1093  CE2 PHE   134       9.564  19.632  42.203  1.00152.19           C
ATOM   1094  CZ  PHE   134       8.525  19.473  41.318  1.00152.19           C
ATOM   1095  C   PHE   134      12.443  24.387  40.225  1.00152.19           C
ATOM   1096  O   PHE   134      12.153  25.184  39.333  1.00152.19           O
ATOM   1097  N   ASP   135      13.348  24.668  41.178  1.00103.00           N
ATOM   1098  CA  ASP   135      14.094  25.898  41.214  1.00103.00           C
ATOM   1099  CB  ASP   135      15.094  25.961  42.387  1.00103.00           C
ATOM   1100  CG  ASP   135      14.399  26.178  43.718  1.00103.00           C
ATOM   1101  OD1 ASP   135      14.079  27.356  44.025  1.00103.00           O
ATOM   1102  OD2 ASP   135      14.189  25.175  44.451  1.00103.00           O
ATOM   1103  C   ASP   135      14.994  25.961  40.017  1.00103.00           C
ATOM   1104  O   ASP   135      15.237  27.036  39.473  1.00103.00           O
ATOM   1105  N   ALA   136      15.578  24.805  39.638  1.00 68.74           N
ATOM   1106  CA  ALA   136      16.528  24.711  38.557  1.00 68.74           C
ATOM   1107  CB  ALA   136      17.184  23.332  38.363  1.00 68.74           C
ATOM   1108  C   ALA   136      15.871  25.008  37.262  1.00 68.74           C
ATOM   1109  O   ALA   136      16.445  25.694  36.419  1.00 68.74           O
ATOM   1110  N   LYS   137      14.653  24.478  37.062  1.00 61.28           N
ATOM   1111  CA  LYS   137      13.990  24.690  35.815  1.00 61.28           C
ATOM   1112  CB  LYS   137      12.615  24.004  35.743  1.00 61.28           C
ATOM   1113  CG  LYS   137      12.688  22.475  35.772  1.00 61.28           C
ATOM   1114  CD  LYS   137      11.335  21.804  36.021  1.00 61.28           C
ATOM   1115  CE  LYS   137      11.402  20.276  36.051  1.00 61.28           C
ATOM   1116  NZ  LYS   137      10.053  19.716  36.297  1.00 61.28           N
ATOM   1117  C   LYS   137      13.771  26.156  35.697  1.00 61.28           C
ATOM   1118  O   LYS   137      13.987  26.753  34.644  1.00 61.28           O
ATOM   1119  N   LEU   138      13.363  26.775  36.815  1.00 81.04           N
ATOM   1120  CA  LEU   138      13.071  28.172  36.816  1.00 81.04           C
ATOM   1121  CB  LEU   138      12.526  28.619  38.187  1.00 81.04           C
ATOM   1122  CG  LEU   138      11.876  30.013  38.193  1.00 81.04           C
ATOM   1123  CD1 LEU   138      10.656  30.058  37.259  1.00 81.04           C
ATOM   1124  CD2 LEU   138      11.541  30.469  39.622  1.00 81.04           C
ATOM   1125  C   LEU   138      14.348  28.898  36.494  1.00 81.04           C
ATOM   1126  O   LEU   138      14.376  29.819  35.681  1.00 81.04           O
ATOM   1127  N   LEU   139      15.458  28.433  37.090  1.00163.03           N
ATOM   1128  CA  LEU   139      16.783  28.981  36.984  1.00163.03           C
ATOM   1129  CB  LEU   139      17.747  28.080  37.767  1.00163.03           C
ATOM   1130  CG  LEU   139      19.209  28.522  37.767  1.00163.03           C
ATOM   1131  CD1 LEU   139      19.439  29.705  38.723  1.00163.03           C
ATOM   1132  CD2 LEU   139      20.142  27.326  37.992  1.00163.03           C
ATOM   1133  C   LEU   139      17.230  28.950  35.554  1.00163.03           C
ATOM   1134  O   LEU   139      17.816  29.911  35.054  1.00163.03           O
ATOM   1135  N   SER   140      16.978  27.822  34.867  1.00 35.38           N
ATOM   1136  CA  SER   140      17.405  27.645  33.510  1.00 35.38           C
ATOM   1137  CB  SER   140      17.137  26.227  32.981  1.00 35.38           C
ATOM   1138  OG  SER   140      15.739  25.990  32.907  1.00 35.38           O
ATOM   1139  C   SER   140      16.673  28.595  32.620  1.00 35.38           C
ATOM   1140  O   SER   140      17.268  29.201  31.730  1.00 35.38           O
ATOM   1141  N   LYS   141      15.356  28.758  32.840  1.00 32.83           N
ATOM   1142  CA  LYS   141      14.603  29.607  31.967  1.00 32.83           C
ATOM   1143  CB  LYS   141      13.115  29.687  32.349  1.00 32.83           C
ATOM   1144  CG  LYS   141      12.366  28.365  32.174  1.00 32.83           C
ATOM   1145  CD  LYS   141      10.991  28.347  32.846  1.00 32.83           C
ATOM   1146  CE  LYS   141      10.240  27.026  32.671  1.00 32.83           C
ATOM   1147  NZ  LYS   141       8.922  27.102  33.338  1.00 32.83           N
ATOM   1148  C   LYS   141      15.164  30.987  32.060  1.00 32.83           C
ATOM   1149  O   LYS   141      15.468  31.609  31.044  1.00 32.83           O
ATOM   1150  N   TYR   142      15.335  31.500  33.293  1.00209.06           N
ATOM   1151  CA  TYR   142      15.869  32.821  33.441  1.00209.06           C
ATOM   1152  CB  TYR   142      15.535  33.611  34.737  1.00209.06           C
ATOM   1153  CG  TYR   142      15.493  32.819  36.000  1.00209.06           C
ATOM   1154  CD1 TYR   142      16.621  32.487  36.708  1.00209.06           C
ATOM   1155  CD2 TYR   142      14.277  32.425  36.502  1.00209.06           C
ATOM   1156  CE1 TYR   142      16.562  31.767  37.874  1.00209.06           C
ATOM   1157  CE2 TYR   142      14.207  31.704  37.668  1.00209.06           C
ATOM   1158  CZ  TYR   142      15.344  31.369  38.357  1.00209.06           C
ATOM   1159  OH  TYR   142      15.262  30.626  39.553  1.00209.06           O
ATOM   1160  C   TYR   142      17.314  32.924  33.067  1.00209.06           C
ATOM   1161  O   TYR   142      17.742  33.991  32.637  1.00209.06           O
ATOM   1162  N   VAL   143      18.099  31.838  33.253  1.00225.72           N
ATOM   1163  CA  VAL   143      19.522  31.672  33.017  1.00225.72           C
ATOM   1164  CB  VAL   143      20.073  32.331  31.774  1.00225.72           C
ATOM   1165  CG1 VAL   143      19.166  31.973  30.586  1.00225.72           C
ATOM   1166  CG2 VAL   143      20.374  33.820  32.016  1.00225.72           C
ATOM   1167  C   VAL   143      20.399  32.123  34.160  1.00225.72           C
ATOM   1168  O   VAL   143      21.610  32.228  33.970  1.00225.72           O
ATOM   1169  N   PRO   144      19.897  32.423  35.325  1.00178.13           N
ATOM   1170  CA  PRO   144      20.841  32.546  36.399  1.00178.13           C
ATOM   1171  CD  PRO   144      19.040  33.600  35.362  1.00178.13           C
ATOM   1172  CB  PRO   144      20.200  33.415  37.461  1.00178.13           C
ATOM   1173  CG  PRO   144      19.378  34.396  36.628  1.00178.13           C
ATOM   1174  C   PRO   144      21.364  31.248  36.912  1.00178.13           C
ATOM   1175  O   PRO   144      20.907  30.198  36.462  1.00178.13           O
ATOM   1176  N   VAL   145      22.352  31.324  37.832  1.00 83.47           N
ATOM   1177  CA  VAL   145      23.036  30.185  38.376  1.00 83.47           C
ATOM   1178  CB  VAL   145      24.420  30.499  38.861  1.00 83.47           C
ATOM   1179  CG1 VAL   145      25.026  29.227  39.478  1.00 83.47           C
ATOM   1180  CG2 VAL   145      25.227  31.072  37.684  1.00 83.47           C
ATOM   1181  C   VAL   145      22.293  29.589  39.533  1.00 83.47           C
ATOM   1182  O   VAL   145      21.723  30.282  40.375  1.00 83.47           O
ATOM   1183  N   ALA   146      22.304  28.242  39.556  1.00208.08           N
ATOM   1184  CA  ALA   146      21.682  27.358  40.500  1.00208.08           C
ATOM   1185  CB  ALA   146      21.713  25.891  40.037  1.00208.08           C
ATOM   1186  C   ALA   146      22.254  27.382  41.897  1.00208.08           C
ATOM   1187  O   ALA   146      21.482  27.249  42.826  1.00208.08           O
ATOM   1188  N   ASN   147      23.583  27.507  42.099  1.00196.15           N
ATOM   1189  CA  ASN   147      24.346  27.492  43.344  1.00196.15           C
ATOM   1190  CB  ASN   147      24.720  28.898  43.847  1.00196.15           C
ATOM   1191  CG  ASN   147      25.769  29.473  42.907  1.00196.15           C
ATOM   1192  OD1 ASN   147      25.537  30.479  42.239  1.00196.15           O
ATOM   1193  ND2 ASN   147      26.959  28.819  42.853  1.00196.15           N
ATOM   1194  C   ASN   147      23.746  26.742  44.510  1.00196.15           C
ATOM   1195  O   ASN   147      22.676  27.058  45.026  1.00196.15           O
ATOM   1196  N   ARG   148      24.509  25.749  45.022  1.00248.58           N
ATOM   1197  CA  ARG   148      24.040  24.923  46.099  1.00248.58           C
ATOM   1198  CB  ARG   148      23.616  23.532  45.600  1.00248.58           C
ATOM   1199  CG  ARG   148      22.887  22.667  46.627  1.00248.58           C
ATOM   1200  CD  ARG   148      22.493  21.297  46.076  1.00248.58           C
ATOM   1201  NE  ARG   148      21.586  21.518  44.915  1.00248.58           N
ATOM   1202  CZ  ARG   148      22.104  21.672  43.661  1.00248.58           C
ATOM   1203  NH1 ARG   148      23.454  21.622  43.467  1.00248.58           N
ATOM   1204  NH2 ARG   148      21.269  21.869  42.599  1.00248.58           N
ATOM   1205  C   ARG   148      25.155  24.739  47.085  1.00248.58           C
ATOM   1206  O   ARG   148      26.243  25.290  46.934  1.00248.58           O
ATOM   1207  N   TYR   149      24.898  23.940  48.139  1.00180.33           N
ATOM   1208  CA  TYR   149      25.871  23.572  49.123  1.00180.33           C
ATOM   1209  CB  TYR   149      25.769  24.461  50.362  1.00180.33           C
ATOM   1210  CG  TYR   149      26.521  23.779  51.421  1.00180.33           C
ATOM   1211  CD1 TYR   149      27.865  23.518  51.296  1.00180.33           C
ATOM   1212  CD2 TYR   149      25.849  23.431  52.556  1.00180.33           C
ATOM   1213  CE1 TYR   149      28.541  22.879  52.306  1.00180.33           C
ATOM   1214  CE2 TYR   149      26.523  22.800  53.554  1.00180.33           C
ATOM   1215  CZ  TYR   149      27.858  22.518  53.440  1.00180.33           C
ATOM   1216  OH  TYR   149      28.512  21.860  54.498  1.00180.33           O
ATOM   1217  C   TYR   149      25.635  22.121  49.432  1.00180.33           C
ATOM   1218  O   TYR   149      24.521  21.638  49.276  1.00180.33           O
ATOM   1219  N   GLU   150      26.681  21.354  49.805  1.00161.72           N
ATOM   1220  CA  GLU   150      26.518  19.933  50.014  1.00161.72           C
ATOM   1221  CB  GLU   150      27.857  19.172  50.021  1.00161.72           C
ATOM   1222  CG  GLU   150      28.723  19.420  51.256  1.00161.72           C
ATOM   1223  CD  GLU   150      28.298  18.421  52.325  1.00161.72           C
ATOM   1224  OE1 GLU   150      28.101  17.228  51.973  1.00161.72           O
ATOM   1225  OE2 GLU   150      28.162  18.837  53.506  1.00161.72           O
ATOM   1226  C   GLU   150      25.791  19.569  51.290  1.00161.72           C
ATOM   1227  O   GLU   150      24.990  18.642  51.319  1.00161.72           O
ATOM   1228  N   GLY   151      26.059  20.304  52.375  1.00165.03           N
ATOM   1229  CA  GLY   151      25.719  20.038  53.756  1.00165.03           C
ATOM   1230  C   GLY   151      24.276  20.036  54.225  1.00165.03           C
ATOM   1231  O   GLY   151      24.034  19.469  55.280  1.00165.03           O
ATOM   1232  N   THR   152      23.280  20.711  53.619  1.00391.03           N
ATOM   1233  CA  THR   152      21.984  20.661  54.288  1.00391.03           C
ATOM   1234  CB  THR   152      21.008  21.712  53.863  1.00391.03           C
ATOM   1235  OG1 THR   152      21.594  22.996  54.018  1.00391.03           O
ATOM   1236  CG2 THR   152      19.751  21.623  54.748  1.00391.03           C
ATOM   1237  C   THR   152      21.361  19.258  54.080  1.00391.03           C
ATOM   1238  O   THR   152      21.939  18.268  54.528  1.00391.03           O
ATOM   1239  N   GLU   153      20.152  19.162  53.442  1.00529.75           N
ATOM   1240  CA  GLU   153      19.257  18.097  53.127  1.00529.75           C
ATOM   1241  CB  GLU   153      17.920  18.602  52.548  1.00529.75           C
ATOM   1242  CG  GLU   153      16.841  17.522  52.427  1.00529.75           C
ATOM   1243  CD  GLU   153      17.089  16.732  51.150  1.00529.75           C
ATOM   1244  OE1 GLU   153      17.819  17.252  50.265  1.00529.75           O
ATOM   1245  OE2 GLU   153      16.551  15.598  51.044  1.00529.75           O
ATOM   1246  C   GLU   153      19.855  17.073  52.100  1.00529.75           C
ATOM   1247  O   GLU   153      19.508  15.873  52.123  1.00529.75           O
ATOM   1248  N   ASP   154      20.721  17.517  51.127  1.00205.18           N
ATOM   1249  CA  ASP   154      21.236  16.612  50.096  1.00205.18           C
ATOM   1250  CB  ASP   154      20.417  16.621  48.797  1.00205.18           C
ATOM   1251  CG  ASP   154      20.818  15.393  47.993  1.00205.18           C
ATOM   1252  OD1 ASP   154      21.247  14.393  48.628  1.00205.18           O
ATOM   1253  OD2 ASP   154      20.723  15.448  46.738  1.00205.18           O
ATOM   1254  C   ASP   154      22.688  16.863  49.686  1.00205.18           C
ATOM   1255  O   ASP   154      23.597  16.726  50.498  1.00205.18           O
ATOM   1256  N   ASP   155      22.949  17.186  48.378  1.00140.59           N
ATOM   1257  CA  ASP   155      24.300  17.365  47.872  1.00140.59           C
ATOM   1258  CB  ASP   155      24.875  16.069  47.270  1.00140.59           C
ATOM   1259  CG  ASP   155      26.392  16.176  47.190  1.00140.59           C
ATOM   1260  OD1 ASP   155      26.958  17.135  47.780  1.00140.59           O
ATOM   1261  OD2 ASP   155      27.006  15.291  46.538  1.00140.59           O
ATOM   1262  C   ASP   155      24.380  18.429  46.789  1.00140.59           C
ATOM   1263  O   ASP   155      23.422  18.718  46.081  1.00140.59           O
ATOM   1264  N   TYR   156      25.574  19.036  46.628  1.00211.54           N
ATOM   1265  CA  TYR   156      25.884  20.113  45.709  1.00211.54           C
ATOM   1266  CB  TYR   156      25.762  21.432  46.501  1.00211.54           C
ATOM   1267  CG  TYR   156      26.714  22.514  46.129  1.00211.54           C
ATOM   1268  CD1 TYR   156      26.595  23.271  44.983  1.00211.54           C
ATOM   1269  CD2 TYR   156      27.733  22.796  47.007  1.00211.54           C
ATOM   1270  CE1 TYR   156      27.504  24.276  44.723  1.00211.54           C
ATOM   1271  CE2 TYR   156      28.638  23.792  46.761  1.00211.54           C
ATOM   1272  CZ  TYR   156      28.525  24.534  45.614  1.00211.54           C
ATOM   1273  OH  TYR   156      29.464  25.556  45.370  1.00211.54           O
ATOM   1274  C   TYR   156      27.298  19.878  45.204  1.00211.54           C
ATOM   1275  O   TYR   156      27.893  18.862  45.557  1.00211.54           O
ATOM   1276  N   GLY   157      27.847  20.764  44.319  1.00117.75           N
ATOM   1277  CA  GLY   157      29.207  20.663  43.827  1.00117.75           C
ATOM   1278  C   GLY   157      30.085  21.278  44.868  1.00117.75           C
ATOM   1279  O   GLY   157      30.227  22.495  44.968  1.00117.75           O
ATOM   1280  N   ASP   158      30.812  20.438  45.613  1.00162.08           N
ATOM   1281  CA  ASP   158      31.293  21.009  46.826  1.00162.08           C
ATOM   1282  CB  ASP   158      30.759  20.200  48.027  1.00162.08           C
ATOM   1283  CG  ASP   158      30.749  21.028  49.301  1.00162.08           C
ATOM   1284  OD1 ASP   158      30.378  22.228  49.224  1.00162.08           O
ATOM   1285  OD2 ASP   158      31.101  20.466  50.371  1.00162.08           O
ATOM   1286  C   ASP   158      32.773  21.086  46.970  1.00162.08           C
ATOM   1287  O   ASP   158      33.514  20.131  46.734  1.00162.08           O
ATOM   1288  N   ASP   159      33.230  22.297  47.337  1.00104.43           N
ATOM   1289  CA  ASP   159      34.559  22.431  47.840  1.00104.43           C
ATOM   1290  CB  ASP   159      35.022  23.901  47.880  1.00104.43           C
ATOM   1291  CG  ASP   159      36.459  23.993  48.374  1.00104.43           C
ATOM   1292  OD1 ASP   159      36.701  23.689  49.572  1.00104.43           O
ATOM   1293  OD2 ASP   159      37.338  24.372  47.555  1.00104.43           O
ATOM   1294  C   ASP   159      34.386  21.927  49.242  1.00104.43           C
ATOM   1295  O   ASP   159      33.386  22.265  49.871  1.00104.43           O
ATOM   1296  N   PRO   160      35.258  21.122  49.777  1.00165.98           N
ATOM   1297  CA  PRO   160      35.089  20.579  51.102  1.00165.98           C
ATOM   1298  CD  PRO   160      36.582  20.889  49.229  1.00165.98           C
ATOM   1299  CB  PRO   160      36.329  19.717  51.339  1.00165.98           C
ATOM   1300  CG  PRO   160      37.394  20.338  50.413  1.00165.98           C
ATOM   1301  C   PRO   160      34.969  21.688  52.095  1.00165.98           C
ATOM   1302  O   PRO   160      34.368  21.492  53.151  1.00165.98           O
ATOM   1303  N   SER   161      35.577  22.840  51.782  1.00113.88           N
ATOM   1304  CA  SER   161      35.558  23.997  52.617  1.00113.88           C
ATOM   1305  CB  SER   161      36.497  25.079  52.067  1.00113.88           C
ATOM   1306  OG  SER   161      36.469  26.222  52.900  1.00113.88           O
ATOM   1307  C   SER   161      34.171  24.536  52.601  1.00113.88           C
ATOM   1308  O   SER   161      33.727  25.179  53.552  1.00113.88           O
ATOM   1309  N   THR   162      33.447  24.308  51.494  1.00 92.46           N
ATOM   1310  CA  THR   162      32.100  24.762  51.487  1.00 92.46           C
ATOM   1311  CB  THR   162      31.409  24.586  50.163  1.00 92.46           C
ATOM   1312  OG1 THR   162      32.152  25.228  49.136  1.00 92.46           O
ATOM   1313  CG2 THR   162      30.015  25.237  50.250  1.00 92.46           C
ATOM   1314  C   THR   162      31.403  23.963  52.552  1.00 92.46           C
ATOM   1315  O   THR   162      30.551  24.472  53.276  1.00 92.46           O
ATOM   1316  N   ASN   163      31.765  22.674  52.689  1.00123.62           N
ATOM   1317  CA  ASN   163      31.163  21.813  53.670  1.00123.62           C
ATOM   1318  CB  ASN   163      31.675  20.373  53.546  1.00123.62           C
ATOM   1319  CG  ASN   163      30.722  19.450  54.277  1.00123.62           C
ATOM   1320  OD1 ASN   163      30.014  19.853  55.198  1.00123.62           O
ATOM   1321  ND2 ASN   163      30.711  18.162  53.846  1.00123.62           N
ATOM   1322  C   ASN   163      31.475  22.279  55.060  1.00123.62           C
ATOM   1323  O   ASN   163      30.603  22.307  55.926  1.00123.62           O
ATOM   1324  N   SER   164      32.744  22.633  55.321  1.00 72.51           N
ATOM   1325  CA  SER   164      33.131  23.021  56.646  1.00 72.51           C
ATOM   1326  CB  SER   164      34.655  23.179  56.797  1.00 72.51           C
ATOM   1327  OG  SER   164      35.123  24.249  55.989  1.00 72.51           O
ATOM   1328  C   SER   164      32.506  24.326  56.998  1.00 72.51           C
ATOM   1329  O   SER   164      31.888  24.480  58.050  1.00 72.51           O
ATOM   1330  N   PHE   165      32.627  25.296  56.083  1.00157.95           N
ATOM   1331  CA  PHE   165      32.132  26.616  56.295  1.00157.95           C
ATOM   1332  CB  PHE   165      32.371  27.487  55.054  1.00157.95           C
ATOM   1333  CG  PHE   165      33.792  27.932  55.093  1.00157.95           C
ATOM   1334  CD1 PHE   165      34.813  27.036  55.309  1.00157.95           C
ATOM   1335  CD2 PHE   165      34.099  29.265  54.980  1.00157.95           C
ATOM   1336  CE1 PHE   165      36.120  27.463  55.361  1.00157.95           C
ATOM   1337  CE2 PHE   165      35.402  29.699  55.026  1.00157.95           C
ATOM   1338  CZ  PHE   165      36.419  28.795  55.213  1.00157.95           C
ATOM   1339  C   PHE   165      30.671  26.529  56.531  1.00157.95           C
ATOM   1340  O   PHE   165      30.127  27.207  57.402  1.00157.95           O
ATOM   1341  N   GLU   166      29.971  25.704  55.743  1.00137.70           N
ATOM   1342  CA  GLU   166      28.575  25.705  56.013  1.00137.70           C
ATOM   1343  CB  GLU   166      27.700  25.052  54.954  1.00137.70           C
ATOM   1344  CG  GLU   166      26.206  25.140  55.295  1.00137.70           C
ATOM   1345  CD  GLU   166      25.832  23.945  56.168  1.00137.70           C
ATOM   1346  OE1 GLU   166      26.671  23.010  56.283  1.00137.70           O
ATOM   1347  OE2 GLU   166      24.700  23.949  56.723  1.00137.70           O
ATOM   1348  C   GLU   166      28.263  25.102  57.346  1.00137.70           C
ATOM   1349  O   GLU   166      27.402  25.614  58.058  1.00137.70           O
ATOM   1350  N   LYS   167      28.927  23.996  57.735  1.00145.23           N
ATOM   1351  CA  LYS   167      28.562  23.402  58.991  1.00145.23           C
ATOM   1352  CB  LYS   167      29.209  22.034  59.260  1.00145.23           C
ATOM   1353  CG  LYS   167      28.426  20.879  58.639  1.00145.23           C
ATOM   1354  CD  LYS   167      28.370  20.922  57.115  1.00145.23           C
ATOM   1355  CE  LYS   167      27.584  19.762  56.503  1.00145.23           C
ATOM   1356  NZ  LYS   167      28.284  18.486  56.769  1.00145.23           N
ATOM   1357  C   LYS   167      28.893  24.294  60.144  1.00145.23           C
ATOM   1358  O   LYS   167      28.117  24.398  61.089  1.00145.23           O
ATOM   1359  N   GLU   168      30.066  24.944  60.130  1.00129.24           N
ATOM   1360  CA  GLU   168      30.426  25.713  61.285  1.00129.24           C
ATOM   1361  CB  GLU   168      31.900  26.155  61.230  1.00129.24           C
ATOM   1362  CG  GLU   168      32.267  26.941  59.969  1.00129.24           C
ATOM   1363  CD  GLU   168      33.778  27.123  59.954  1.00129.24           C
ATOM   1364  OE1 GLU   168      34.426  26.769  60.976  1.00129.24           O
ATOM   1365  OE2 GLU   168      34.307  27.610  58.920  1.00129.24           O
ATOM   1366  C   GLU   168      29.566  26.939  61.478  1.00129.24           C
ATOM   1367  O   GLU   168      28.946  27.130  62.522  1.00129.24           O
ATOM   1368  N   LYS   169      29.509  27.771  60.427  1.00186.73           N
ATOM   1369  CA  LYS   169      28.922  29.074  60.251  1.00186.73           C
ATOM   1370  CB  LYS   169      29.705  29.851  59.207  1.00186.73           C
ATOM   1371  CG  LYS   169      31.180  29.938  59.609  1.00186.73           C
ATOM   1372  CD  LYS   169      32.128  30.216  58.446  1.00186.73           C
ATOM   1373  CE  LYS   169      33.603  30.260  58.847  1.00186.73           C
ATOM   1374  NZ  LYS   169      34.449  30.481  57.656  1.00186.73           N
ATOM   1375  C   LYS   169      27.451  29.006  59.967  1.00186.73           C
ATOM   1376  O   LYS   169      26.857  29.896  59.366  1.00186.73           O
ATOM   1377  N   GLN   170      26.797  27.972  60.482  1.00382.51           N
ATOM   1378  CA  GLN   170      25.631  27.348  59.958  1.00382.51           C
ATOM   1379  CB  GLN   170      24.865  26.555  61.033  1.00382.51           C
ATOM   1380  CG  GLN   170      25.565  25.259  61.420  1.00382.51           C
ATOM   1381  CD  GLN   170      24.750  24.533  62.470  1.00382.51           C
ATOM   1382  OE1 GLN   170      24.412  25.091  63.512  1.00382.51           O
ATOM   1383  NE2 GLN   170      24.427  23.243  62.188  1.00382.51           N
ATOM   1384  C   GLN   170      24.537  28.096  59.180  1.00382.51           C
ATOM   1385  O   GLN   170      24.216  27.635  58.097  1.00382.51           O
ATOM   1386  N   ASP   171      23.835  29.173  59.558  1.00422.78           N
ATOM   1387  CA  ASP   171      22.748  29.413  58.595  1.00422.78           C
ATOM   1388  CB  ASP   171      21.710  30.349  59.240  1.00422.78           C
ATOM   1389  CG  ASP   171      22.477  31.544  59.818  1.00422.78           C
ATOM   1390  OD1 ASP   171      23.056  31.376  60.924  1.00422.78           O
ATOM   1391  OD2 ASP   171      22.521  32.620  59.164  1.00422.78           O
ATOM   1392  C   ASP   171      23.038  29.954  57.286  1.00422.78           C
ATOM   1393  O   ASP   171      23.964  29.632  56.556  1.00422.78           O
ATOM   1394  N   TYR   172      22.190  30.935  57.082  1.00266.32           N
ATOM   1395  CA  TYR   172      21.930  31.592  55.875  1.00266.32           C
ATOM   1396  CB  TYR   172      20.821  32.621  56.117  1.00266.32           C
ATOM   1397  CG  TYR   172      19.925  32.039  57.153  1.00266.32           C
ATOM   1398  CD1 TYR   172      19.115  30.972  56.896  1.00266.32           C
ATOM   1399  CD2 TYR   172      19.900  32.583  58.415  1.00266.32           C
ATOM   1400  CE1 TYR   172      18.297  30.451  57.871  1.00266.32           C
ATOM   1401  CE2 TYR   172      19.091  32.079  59.403  1.00266.32           C
ATOM   1402  CZ  TYR   172      18.284  31.004  59.127  1.00266.32           C
ATOM   1403  OH  TYR   172      17.446  30.471  60.129  1.00266.32           O
ATOM   1404  C   TYR   172      23.111  32.389  55.483  1.00266.32           C
ATOM   1405  O   TYR   172      23.502  32.381  54.318  1.00266.32           O
ATOM   1406  N   VAL   173      23.685  33.118  56.466  1.00235.76           N
ATOM   1407  CA  VAL   173      24.756  33.999  56.127  1.00235.76           C
ATOM   1408  CB  VAL   173      25.210  34.933  57.174  1.00235.76           C
ATOM   1409  CG1 VAL   173      26.179  34.247  58.157  1.00235.76           C
ATOM   1410  CG2 VAL   173      25.763  36.110  56.362  1.00235.76           C
ATOM   1411  C   VAL   173      25.857  33.201  55.667  1.00235.76           C
ATOM   1412  O   VAL   173      26.549  33.563  54.716  1.00235.76           O
ATOM   1413  N   TYR   174      26.040  32.084  56.364  1.00323.68           N
ATOM   1414  CA  TYR   174      27.165  31.334  55.983  1.00323.68           C
ATOM   1415  CB  TYR   174      27.808  30.301  56.879  1.00323.68           C
ATOM   1416  CG  TYR   174      29.206  30.610  56.451  1.00323.68           C
ATOM   1417  CD1 TYR   174      29.736  31.796  56.907  1.00323.68           C
ATOM   1418  CD2 TYR   174      29.981  29.804  55.650  1.00323.68           C
ATOM   1419  CE1 TYR   174      31.005  32.194  56.576  1.00323.68           C
ATOM   1420  CE2 TYR   174      31.259  30.199  55.313  1.00323.68           C
ATOM   1421  CZ  TYR   174      31.771  31.392  55.773  1.00323.68           C
ATOM   1422  OH  TYR   174      33.077  31.805  55.436  1.00323.68           O
ATOM   1423  C   TYR   174      27.003  30.705  54.636  1.00323.68           C
ATOM   1424  O   TYR   174      28.004  30.579  53.930  1.00323.68           O
ATOM   1425  N   CYS   175      25.770  30.253  54.274  1.00290.53           N
ATOM   1426  CA  CYS   175      25.550  29.599  53.001  1.00290.53           C
ATOM   1427  CB  CYS   175      24.063  29.297  52.625  1.00290.53           C
ATOM   1428  SG  CYS   175      23.272  27.707  53.111  1.00290.53           S
ATOM   1429  C   CYS   175      25.999  30.559  51.956  1.00290.53           C
ATOM   1430  O   CYS   175      26.730  30.156  51.052  1.00290.53           O
ATOM   1431  N   LEU   176      25.604  31.849  52.084  1.00218.22           N
ATOM   1432  CA  LEU   176      25.919  32.865  51.097  1.00218.22           C
ATOM   1433  CB  LEU   176      25.323  34.254  51.398  1.00218.22           C
ATOM   1434  CG  LEU   176      23.834  34.394  51.061  1.00218.22           C
ATOM   1435  CD1 LEU   176      23.033  33.317  51.787  1.00218.22           C
ATOM   1436  CD2 LEU   176      23.316  35.821  51.335  1.00218.22           C
ATOM   1437  C   LEU   176      27.364  33.114  50.981  1.00218.22           C
ATOM   1438  O   LEU   176      27.885  33.281  49.880  1.00218.22           O
ATOM   1439  N   GLU   177      28.055  33.187  52.119  1.00182.73           N
ATOM   1440  CA  GLU   177      29.435  33.504  51.980  1.00182.73           C
ATOM   1441  CB  GLU   177      30.184  33.576  53.319  1.00182.73           C
ATOM   1442  CG  GLU   177      31.639  34.044  53.195  1.00182.73           C
ATOM   1443  CD  GLU   177      32.527  32.862  52.814  1.00182.73           C
ATOM   1444  OE1 GLU   177      32.095  31.701  53.043  1.00182.73           O
ATOM   1445  OE2 GLU   177      33.645  33.104  52.286  1.00182.73           O
ATOM   1446  C   GLU   177      30.114  32.416  51.211  1.00182.73           C
ATOM   1447  O   GLU   177      30.926  32.691  50.326  1.00182.73           O
ATOM   1448  N   SER   178      29.788  31.151  51.548  1.00167.01           N
ATOM   1449  CA  SER   178      30.470  30.006  50.995  1.00167.01           C
ATOM   1450  CB  SER   178      30.003  28.683  51.632  1.00167.01           C
ATOM   1451  OG  SER   178      30.293  28.676  53.023  1.00167.01           O
ATOM   1452  C   SER   178      30.234  29.898  49.541  1.00167.01           C
ATOM   1453  O   SER   178      31.150  29.675  48.746  1.00167.01           O
ATOM   1454  N   SER   179      28.967  30.061  49.156  1.00132.23           N
ATOM   1455  CA  SER   179      28.699  29.956  47.768  1.00132.23           C
ATOM   1456  CB  SER   179      27.216  30.153  47.423  1.00132.23           C
ATOM   1457  OG  SER   179      27.026  30.033  46.021  1.00132.23           O
ATOM   1458  C   SER   179      29.465  31.061  47.109  1.00132.23           C
ATOM   1459  O   SER   179      29.970  30.882  46.004  1.00132.23           O
ATOM   1460  N   LEU   180      29.578  32.214  47.807  1.00200.31           N
ATOM   1461  CA  LEU   180      30.267  33.405  47.386  1.00200.31           C
ATOM   1462  CB  LEU   180      29.994  34.637  48.272  1.00200.31           C
ATOM   1463  CG  LEU   180      28.799  35.513  47.829  1.00200.31           C
ATOM   1464  CD1 LEU   180      27.496  34.731  47.621  1.00200.31           C
ATOM   1465  CD2 LEU   180      28.600  36.670  48.815  1.00200.31           C
ATOM   1466  C   LEU   180      31.732  33.210  47.284  1.00200.31           C
ATOM   1467  O   LEU   180      32.360  33.827  46.436  1.00200.31           O
ATOM   1468  N   GLN   181      32.352  32.395  48.142  1.00138.88           N
ATOM   1469  CA  GLN   181      33.764  32.236  47.972  1.00138.88           C
ATOM   1470  CB  GLN   181      34.421  31.343  49.041  1.00138.88           C
ATOM   1471  CG  GLN   181      33.977  29.881  49.019  1.00138.88           C
ATOM   1472  CD  GLN   181      34.725  29.166  50.135  1.00138.88           C
ATOM   1473  OE1 GLN   181      34.472  27.997  50.422  1.00138.88           O
ATOM   1474  NE2 GLN   181      35.669  29.891  50.792  1.00138.88           N
ATOM   1475  C   GLN   181      33.945  31.604  46.634  1.00138.88           C
ATOM   1476  O   GLN   181      34.953  31.810  45.961  1.00138.88           O
ATOM   1477  N   THR   182      32.934  30.818  46.221  1.00108.17           N
ATOM   1478  CA  THR   182      32.952  30.152  44.957  1.00108.17           C
ATOM   1479  CB  THR   182      31.761  29.273  44.718  1.00108.17           C
ATOM   1480  OG1 THR   182      31.665  28.294  45.743  1.00108.17           O
ATOM   1481  CG2 THR   182      31.925  28.589  43.351  1.00108.17           C
ATOM   1482  C   THR   182      33.001  31.203  43.877  1.00108.17           C
ATOM   1483  O   THR   182      33.462  30.906  42.777  1.00108.17           O
ATOM   1484  N   TYR   183      32.513  32.443  44.150  1.00286.64           N
ATOM   1485  CA  TYR   183      32.475  33.518  43.173  1.00286.64           C
ATOM   1486  CB  TYR   183      31.053  34.047  42.913  1.00286.64           C
ATOM   1487  CG  TYR   183      30.282  32.927  42.303  1.00286.64           C
ATOM   1488  CD1 TYR   183      29.707  31.964  43.099  1.00286.64           C
ATOM   1489  CD2 TYR   183      30.136  32.838  40.937  1.00286.64           C
ATOM   1490  CE1 TYR   183      28.997  30.926  42.542  1.00286.64           C
ATOM   1491  CE2 TYR   183      29.427  31.802  40.375  1.00286.64           C
ATOM   1492  CZ  TYR   183      28.857  30.844  41.179  1.00286.64           C
ATOM   1493  OH  TYR   183      28.129  29.777  40.609  1.00286.64           O
ATOM   1494  C   TYR   183      33.324  34.701  43.635  1.00286.64           C
ATOM   1495  O   TYR   183      33.936  34.651  44.698  1.00286.64           O
ATOM   1496  N   ASN   184      33.491  35.778  42.811  1.00192.21           N
ATOM   1497  CA  ASN   184      34.276  36.895  43.306  1.00192.21           C
ATOM   1498  CB  ASN   184      35.765  36.791  42.931  1.00192.21           C
ATOM   1499  CG  ASN   184      36.382  35.645  43.721  1.00192.21           C
ATOM   1500  OD1 ASN   184      36.299  35.605  44.947  1.00192.21           O
ATOM   1501  ND2 ASN   184      37.019  34.684  43.000  1.00192.21           N
ATOM   1502  C   ASN   184      33.784  38.213  42.753  1.00192.21           C
ATOM   1503  O   ASN   184      34.373  38.759  41.821  1.00192.21           O
ATOM   1504  N   PRO   185      32.722  38.742  43.296  1.00120.90           N
ATOM   1505  CA  PRO   185      32.206  40.034  42.895  1.00120.90           C
ATOM   1506  CD  PRO   185      31.690  37.883  43.833  1.00120.90           C
ATOM   1507  CB  PRO   185      30.696  39.937  43.035  1.00120.90           C
ATOM   1508  CG  PRO   185      30.521  38.832  44.086  1.00120.90           C
ATOM   1509  C   PRO   185      32.716  41.097  43.815  1.00120.90           C
ATOM   1510  O   PRO   185      32.989  40.792  44.974  1.00120.90           O
ATOM   1511  N   ASP   186      32.828  42.355  43.348  1.00143.99           N
ATOM   1512  CA  ASP   186      33.203  43.407  44.248  1.00143.99           C
ATOM   1513  CB  ASP   186      33.924  44.611  43.598  1.00143.99           C
ATOM   1514  CG  ASP   186      33.220  45.079  42.342  1.00143.99           C
ATOM   1515  OD1 ASP   186      32.894  44.201  41.503  1.00143.99           O
ATOM   1516  OD2 ASP   186      33.052  46.313  42.170  1.00143.99           O
ATOM   1517  C   ASP   186      32.081  43.789  45.178  1.00143.99           C
ATOM   1518  O   ASP   186      32.337  44.179  46.315  1.00143.99           O
ATOM   1519  N   TYR   187      30.802  43.694  44.756  1.00157.96           N
ATOM   1520  CA  TYR   187      29.774  44.068  45.691  1.00157.96           C
ATOM   1521  CB  TYR   187      29.151  45.427  45.354  1.00157.96           C
ATOM   1522  CG  TYR   187      30.352  46.296  45.502  1.00157.96           C
ATOM   1523  CD1 TYR   187      31.207  46.520  44.447  1.00157.96           C
ATOM   1524  CD2 TYR   187      30.654  46.851  46.720  1.00157.96           C
ATOM   1525  CE1 TYR   187      32.326  47.307  44.609  1.00157.96           C
ATOM   1526  CE2 TYR   187      31.771  47.635  46.886  1.00157.96           C
ATOM   1527  CZ  TYR   187      32.612  47.868  45.829  1.00157.96           C
ATOM   1528  OH  TYR   187      33.758  48.673  45.996  1.00157.96           O
ATOM   1529  C   TYR   187      28.770  42.963  45.790  1.00157.96           C
ATOM   1530  O   TYR   187      28.541  42.231  44.829  1.00157.96           O
ATOM   1531  N   VAL   188      28.178  42.773  46.992  1.00137.40           N
ATOM   1532  CA  VAL   188      27.283  41.663  47.125  1.00137.40           C
ATOM   1533  CB  VAL   188      27.732  40.644  48.130  1.00137.40           C
ATOM   1534  CG1 VAL   188      27.394  41.137  49.545  1.00137.40           C
ATOM   1535  CG2 VAL   188      27.111  39.293  47.756  1.00137.40           C
ATOM   1536  C   VAL   188      25.915  42.132  47.509  1.00137.40           C
ATOM   1537  O   VAL   188      25.732  42.984  48.380  1.00137.40           O
ATOM   1538  N   LEU   189      24.897  41.560  46.844  1.00136.63           N
ATOM   1539  CA  LEU   189      23.546  41.942  47.134  1.00136.63           C
ATOM   1540  CB  LEU   189      22.762  42.387  45.890  1.00136.63           C
ATOM   1541  CG  LEU   189      23.368  43.614  45.186  1.00136.63           C
ATOM   1542  CD1 LEU   189      24.765  43.306  44.623  1.00136.63           C
ATOM   1543  CD2 LEU   189      22.408  44.171  44.124  1.00136.63           C
ATOM   1544  C   LEU   189      22.840  40.747  47.687  1.00136.63           C
ATOM   1545  O   LEU   189      23.011  39.633  47.196  1.00136.63           O
ATOM   1546  N   MET   190      22.023  40.947  48.740  1.00146.48           N
ATOM   1547  CA  MET   190      21.318  39.837  49.325  1.00146.48           C
ATOM   1548  CB  MET   190      21.639  39.622  50.815  1.00146.48           C
ATOM   1549  CG  MET   190      23.075  39.166  51.078  1.00146.48           C
ATOM   1550  SD  MET   190      24.337  40.439  50.779  1.00146.48           S
ATOM   1551  CE  MET   190      25.735  39.372  51.231  1.00146.48           C
ATOM   1552  C   MET   190      19.842  40.049  49.230  1.00146.48           C
ATOM   1553  O   MET   190      19.322  41.090  49.634  1.00146.48           O
ATOM   1554  N   VAL   191      19.121  39.052  48.670  1.00159.78           N
ATOM   1555  CA  VAL   191      17.693  39.168  48.687  1.00159.78           C
ATOM   1556  CB  VAL   191      17.075  39.577  47.384  1.00159.78           C
ATOM   1557  CG1 VAL   191      17.565  40.993  47.046  1.00159.78           C
ATOM   1558  CG2 VAL   191      17.429  38.540  46.320  1.00159.78           C
ATOM   1559  C   VAL   191      17.129  37.851  49.113  1.00159.78           C
ATOM   1560  O   VAL   191      17.482  36.811  48.558  1.00159.78           O
ATOM   1561  N   GLU   192      16.223  37.873  50.116  1.00173.61           N
ATOM   1562  CA  GLU   192      15.572  36.680  50.582  1.00173.61           C
ATOM   1563  CB  GLU   192      14.531  36.871  51.695  1.00173.61           C
ATOM   1564  CG  GLU   192      15.165  37.082  53.064  1.00173.61           C
ATOM   1565  CD  GLU   192      15.745  38.477  53.058  1.00173.61           C
ATOM   1566  OE1 GLU   192      16.889  38.656  52.561  1.00173.61           O
ATOM   1567  OE2 GLU   192      15.033  39.391  53.544  1.00173.61           O
ATOM   1568  C   GLU   192      14.871  36.148  49.392  1.00173.61           C
ATOM   1569  O   GLU   192      14.655  36.842  48.403  1.00173.61           O
ATOM   1570  N   ASP   193      14.515  34.869  49.510  1.00323.36           N
ATOM   1571  CA  ASP   193      13.924  33.954  48.595  1.00323.36           C
ATOM   1572  CB  ASP   193      13.687  32.667  49.351  1.00323.36           C
ATOM   1573  CG  ASP   193      12.448  32.740  50.215  1.00323.36           C
ATOM   1574  OD1 ASP   193      11.342  32.480  49.665  1.00323.36           O
ATOM   1575  OD2 ASP   193      12.589  33.009  51.434  1.00323.36           O
ATOM   1576  C   ASP   193      12.641  34.433  48.283  1.00323.36           C
ATOM   1577  O   ASP   193      11.951  33.842  47.479  1.00323.36           O
ATOM   1578  N   ASP   194      12.200  35.353  49.104  1.00376.39           N
ATOM   1579  CA  ASP   194      11.172  36.150  48.619  1.00376.39           C
ATOM   1580  CB  ASP   194       9.816  35.699  49.027  1.00376.39           C
ATOM   1581  CG  ASP   194       9.938  35.541  50.491  1.00376.39           C
ATOM   1582  OD1 ASP   194      10.474  34.502  50.955  1.00376.39           O
ATOM   1583  OD2 ASP   194       9.439  36.472  51.157  1.00376.39           O
ATOM   1584  C   ASP   194      11.580  37.515  49.129  1.00376.39           C
ATOM   1585  O   ASP   194      11.254  37.934  50.216  1.00376.39           O
ATOM   1586  N   ALA   195      12.391  38.227  48.333  1.00172.81           N
ATOM   1587  CA  ALA   195      12.555  39.641  48.392  1.00172.81           C
ATOM   1588  CB  ALA   195      13.774  40.100  49.210  1.00172.81           C
ATOM   1589  C   ALA   195      12.811  40.015  46.961  1.00172.81           C
ATOM   1590  O   ALA   195      13.873  39.736  46.412  1.00172.81           O
ATOM   1591  N   VAL   196      11.832  40.660  46.308  1.00190.31           N
ATOM   1592  CA  VAL   196      11.804  41.026  44.910  1.00190.31           C
ATOM   1593  CB  VAL   196      10.423  41.523  44.590  1.00190.31           C
ATOM   1594  CG1 VAL   196      10.395  42.258  43.241  1.00190.31           C
ATOM   1595  CG2 VAL   196       9.451  40.344  44.760  1.00190.31           C
ATOM   1596  C   VAL   196      12.838  42.066  44.643  1.00190.31           C
ATOM   1597  O   VAL   196      13.344  42.643  45.586  1.00190.31           O
ATOM   1598  N   PRO   197      13.327  42.303  43.478  1.00170.20           N
ATOM   1599  CA  PRO   197      14.083  43.527  43.393  1.00170.20           C
ATOM   1600  CD  PRO   197      14.022  41.207  42.821  1.00170.20           C
ATOM   1601  CB  PRO   197      15.437  43.158  42.790  1.00170.20           C
ATOM   1602  CG  PRO   197      15.152  41.863  42.016  1.00170.20           C
ATOM   1603  C   PRO   197      13.347  44.523  42.549  1.00170.20           C
ATOM   1604  O   PRO   197      12.496  44.114  41.763  1.00170.20           O
ATOM   1605  N   GLU   198      13.657  45.828  42.663  1.00153.38           N
ATOM   1606  CA  GLU   198      13.086  46.771  41.741  1.00153.38           C
ATOM   1607  CB  GLU   198      12.722  48.117  42.396  1.00153.38           C
ATOM   1608  CG  GLU   198      11.617  48.888  41.666  1.00153.38           C
ATOM   1609  CD  GLU   198      12.186  49.495  40.396  1.00153.38           C
ATOM   1610  OE1 GLU   198      13.111  50.339  40.516  1.00153.38           O
ATOM   1611  OE2 GLU   198      11.706  49.125  39.292  1.00153.38           O
ATOM   1612  C   GLU   198      14.183  46.985  40.735  1.00153.38           C
ATOM   1613  O   GLU   198      15.348  46.765  41.053  1.00153.38           O
ATOM   1614  N   GLU   199      13.856  47.406  39.497  1.00 97.34           N
ATOM   1615  CA  GLU   199      14.835  47.553  38.450  1.00 97.34           C
ATOM   1616  CB  GLU   199      14.193  48.025  37.134  1.00 97.34           C
ATOM   1617  CG  GLU   199      13.201  47.024  36.536  1.00 97.34           C
ATOM   1618  CD  GLU   199      13.979  46.023  35.694  1.00 97.34           C
ATOM   1619  OE1 GLU   199      14.523  46.443  34.639  1.00 97.34           O
ATOM   1620  OE2 GLU   199      14.037  44.829  36.091  1.00 97.34           O
ATOM   1621  C   GLU   199      15.860  48.588  38.826  1.00 97.34           C
ATOM   1622  O   GLU   199      17.058  48.392  38.634  1.00 97.34           O
ATOM   1623  N   GLN   200      15.384  49.721  39.362  1.00148.29           N
ATOM   1624  CA  GLN   200      16.097  50.911  39.760  1.00148.29           C
ATOM   1625  CB  GLN   200      15.169  52.093  40.090  1.00148.29           C
ATOM   1626  CG  GLN   200      14.380  52.607  38.884  1.00148.29           C
ATOM   1627  CD  GLN   200      15.364  53.277  37.936  1.00148.29           C
ATOM   1628  OE1 GLN   200      14.996  53.720  36.849  1.00148.29           O
ATOM   1629  NE2 GLN   200      16.656  53.352  38.356  1.00148.29           N
ATOM   1630  C   GLN   200      16.962  50.701  40.937  1.00148.29           C
ATOM   1631  O   GLN   200      17.873  51.496  41.156  1.00148.29           O
ATOM   1632  N   ILE   201      16.616  49.725  41.793  1.00204.02           N
ATOM   1633  CA  ILE   201      17.312  49.610  43.034  1.00204.02           C
ATOM   1634  CB  ILE   201      16.730  48.626  43.989  1.00204.02           C
ATOM   1635  CG1 ILE   201      17.136  49.014  45.429  1.00204.02           C
ATOM   1636  CG2 ILE   201      17.171  47.219  43.550  1.00204.02           C
ATOM   1637  CD1 ILE   201      18.591  48.743  45.807  1.00204.02           C
ATOM   1638  C   ILE   201      18.756  49.328  42.826  1.00204.02           C
ATOM   1639  O   ILE   201      19.585  49.879  43.543  1.00204.02           O
ATOM   1640  N   PHE   202      19.098  48.461  41.860  1.00161.11           N
ATOM   1641  CA  PHE   202      20.464  48.122  41.623  1.00161.11           C
ATOM   1642  CB  PHE   202      20.638  47.047  40.532  1.00161.11           C
ATOM   1643  CG  PHE   202      19.996  45.798  41.029  1.00161.11           C
ATOM   1644  CD1 PHE   202      20.682  44.942  41.860  1.00161.11           C
ATOM   1645  CD2 PHE   202      18.708  45.481  40.664  1.00161.11           C
ATOM   1646  CE1 PHE   202      20.093  43.788  42.321  1.00161.11           C
ATOM   1647  CE2 PHE   202      18.114  44.328  41.121  1.00161.11           C
ATOM   1648  CZ  PHE   202      18.806  43.479  41.951  1.00161.11           C
ATOM   1649  C   PHE   202      21.212  49.334  41.199  1.00161.11           C
ATOM   1650  O   PHE   202      22.331  49.531  41.670  1.00161.11           O
ATOM   1651  N   PRO   203      20.661  50.129  40.311  1.00189.19           N
ATOM   1652  CA  PRO   203      21.343  51.313  39.887  1.00189.19           C
ATOM   1653  CD  PRO   203      19.737  49.650  39.294  1.00189.19           C
ATOM   1654  CB  PRO   203      20.516  51.887  38.741  1.00189.19           C
ATOM   1655  CG  PRO   203      19.861  50.638  38.122  1.00189.19           C
ATOM   1656  C   PRO   203      21.630  52.266  41.001  1.00189.19           C
ATOM   1657  O   PRO   203      22.737  52.806  41.036  1.00189.19           O
ATOM   1658  N   VAL   204      20.669  52.466  41.928  1.00185.77           N
ATOM   1659  CA  VAL   204      20.887  53.419  42.983  1.00185.77           C
ATOM   1660  CB  VAL   204      19.669  53.677  43.826  1.00185.77           C
ATOM   1661  CG1 VAL   204      18.563  54.243  42.920  1.00185.77           C
ATOM   1662  CG2 VAL   204      19.284  52.394  44.576  1.00185.77           C
ATOM   1663  C   VAL   204      21.982  52.960  43.879  1.00185.77           C
ATOM   1664  O   VAL   204      22.809  53.743  44.354  1.00185.77           O
ATOM   1665  N   LEU   205      21.988  51.655  44.169  1.00228.38           N
ATOM   1666  CA  LEU   205      22.979  51.175  45.077  1.00228.38           C
ATOM   1667  CB  LEU   205      22.774  49.704  45.482  1.00228.38           C
ATOM   1668  CG  LEU   205      23.889  49.142  46.391  1.00228.38           C
ATOM   1669  CD1 LEU   205      25.128  48.694  45.597  1.00228.38           C
ATOM   1670  CD2 LEU   205      24.256  50.150  47.488  1.00228.38           C
ATOM   1671  C   LEU   205      24.347  51.309  44.522  1.00228.38           C
ATOM   1672  O   LEU   205      25.278  51.701  45.230  1.00228.38           O
ATOM   1673  N   GLU   206      24.496  50.975  43.233  1.00105.74           N
ATOM   1674  CA  GLU   206      25.796  50.986  42.643  1.00105.74           C
ATOM   1675  CB  GLU   206      25.791  50.492  41.185  1.00105.74           C
ATOM   1676  CG  GLU   206      25.439  49.009  41.044  1.00105.74           C
ATOM   1677  CD  GLU   206      25.470  48.658  39.563  1.00105.74           C
ATOM   1678  OE1 GLU   206      25.761  49.573  38.748  1.00105.74           O
ATOM   1679  OE2 GLU   206      25.205  47.473  39.227  1.00105.74           O
ATOM   1680  C   GLU   206      26.344  52.365  42.641  1.00105.74           C
ATOM   1681  O   GLU   206      27.530  52.552  42.892  1.00105.74           O
ATOM   1682  N   HIS   207      25.494  53.363  42.346  1.00121.83           N
ATOM   1683  CA  HIS   207      25.928  54.730  42.272  1.00121.83           C
ATOM   1684  ND1 HIS   207      23.241  55.781  39.745  1.00121.83           N
ATOM   1685  CG  HIS   207      24.368  55.273  40.352  1.00121.83           C
ATOM   1686  CB  HIS   207      24.815  55.641  41.736  1.00121.83           C
ATOM   1687  NE2 HIS   207      24.165  54.372  38.294  1.00121.83           N
ATOM   1688  CD2 HIS   207      24.921  54.415  39.452  1.00121.83           C
ATOM   1689  CE1 HIS   207      23.168  55.209  38.516  1.00121.83           C
ATOM   1690  C   HIS   207      26.396  55.186  43.628  1.00121.83           C
ATOM   1691  O   HIS   207      27.391  55.913  43.723  1.00121.83           O
ATOM   1692  N   LEU   208      25.694  54.793  44.722  1.00177.81           N
ATOM   1693  CA  LEU   208      26.178  55.269  45.986  1.00177.81           C
ATOM   1694  CB  LEU   208      25.287  55.242  47.249  1.00177.81           C
ATOM   1695  CG  LEU   208      24.844  53.890  47.799  1.00177.81           C
ATOM   1696  CD1 LEU   208      24.263  54.027  49.215  1.00177.81           C
ATOM   1697  CD2 LEU   208      23.794  53.305  46.873  1.00177.81           C
ATOM   1698  C   LEU   208      27.523  54.692  46.320  1.00177.81           C
ATOM   1699  O   LEU   208      28.356  55.366  46.924  1.00177.81           O
ATOM   1700  N   LEU   209      27.767  53.421  45.957  1.00176.42           N
ATOM   1701  CA  LEU   209      29.010  52.752  46.230  1.00176.42           C
ATOM   1702  CB  LEU   209      28.941  51.325  45.680  1.00176.42           C
ATOM   1703  CG  LEU   209      30.198  50.482  45.893  1.00176.42           C
ATOM   1704  CD1 LEU   209      30.437  50.208  47.387  1.00176.42           C
ATOM   1705  CD2 LEU   209      30.119  49.214  45.031  1.00176.42           C
ATOM   1706  C   LEU   209      30.127  53.467  45.514  1.00176.42           C
ATOM   1707  O   LEU   209      31.208  53.651  46.072  1.00176.42           O
ATOM   1708  N   ARG   210      29.898  53.883  44.250  1.00175.51           N
ATOM   1709  CA  ARG   210      30.900  54.559  43.468  1.00175.51           C
ATOM   1710  CB  ARG   210      30.461  54.844  42.021  1.00175.51           C
ATOM   1711  CG  ARG   210      31.542  55.562  41.211  1.00175.51           C
ATOM   1712  CD  ARG   210      31.226  55.702  39.722  1.00175.51           C
ATOM   1713  NE  ARG   210      32.365  56.432  39.099  1.00175.51           N
ATOM   1714  CZ  ARG   210      33.500  55.758  38.749  1.00175.51           C
ATOM   1715  NH1 ARG   210      33.607  54.422  39.007  1.00175.51           N
ATOM   1716  NH2 ARG   210      34.531  56.424  38.152  1.00175.51           N
ATOM   1717  C   ARG   210      31.242  55.878  44.109  1.00175.51           C
ATOM   1718  O   ARG   210      32.404  56.282  44.124  1.00175.51           O
ATOM   1719  N   ALA   211      30.235  56.605  44.636  1.00 51.88           N
ATOM   1720  CA  ALA   211      30.492  57.888  45.242  1.00 51.88           C
ATOM   1721  CB  ALA   211      29.204  58.590  45.708  1.00 51.88           C
ATOM   1722  C   ALA   211      31.375  57.718  46.448  1.00 51.88           C
ATOM   1723  O   ALA   211      32.280  58.516  46.684  1.00 51.88           O
ATOM   1724  N   ARG   212      31.126  56.663  47.246  1.00210.67           N
ATOM   1725  CA  ARG   212      31.868  56.351  48.445  1.00210.67           C
ATOM   1726  CB  ARG   212      31.339  55.031  49.002  1.00210.67           C
ATOM   1727  CG  ARG   212      32.385  54.187  49.715  1.00210.67           C
ATOM   1728  CD  ARG   212      32.059  52.700  49.579  1.00210.67           C
ATOM   1729  NE  ARG   212      32.986  51.925  50.446  1.00210.67           N
ATOM   1730  CZ  ARG   212      33.324  50.647  50.106  1.00210.67           C
ATOM   1731  NH1 ARG   212      32.833  50.094  48.960  1.00210.67           N
ATOM   1732  NH2 ARG   212      34.158  49.923  50.910  1.00210.67           N
ATOM   1733  C   ARG   212      33.305  56.091  48.099  1.00210.67           C
ATOM   1734  O   ARG   212      34.199  56.506  48.830  1.00210.67           O
ATOM   1735  N   PHE   213      33.557  55.362  46.993  1.00118.71           N
ATOM   1736  CA  PHE   213      34.889  55.032  46.541  1.00118.71           C
ATOM   1737  CB  PHE   213      34.879  54.121  45.302  1.00118.71           C
ATOM   1738  CG  PHE   213      36.266  54.074  44.752  1.00118.71           C
ATOM   1739  CD1 PHE   213      37.208  53.208  45.255  1.00118.71           C
ATOM   1740  CD2 PHE   213      36.624  54.909  43.719  1.00118.71           C
ATOM   1741  CE1 PHE   213      38.482  53.174  44.740  1.00118.71           C
ATOM   1742  CE2 PHE   213      37.896  54.882  43.198  1.00118.71           C
ATOM   1743  CZ  PHE   213      38.829  54.013  43.709  1.00118.71           C
ATOM   1744  C   PHE   213      35.608  56.286  46.144  1.00118.71           C
ATOM   1745  O   PHE   213      36.820  56.381  46.338  1.00118.71           O
ATOM   1746  N   SER   214      34.895  57.248  45.515  1.00159.66           N
ATOM   1747  CA  SER   214      35.527  58.465  45.076  1.00159.66           C
ATOM   1748  CB  SER   214      34.541  59.521  44.544  1.00159.66           C
ATOM   1749  OG  SER   214      35.243  60.686  44.134  1.00159.66           O
ATOM   1750  C   SER   214      36.236  59.045  46.254  1.00159.66           C
ATOM   1751  O   SER   214      35.618  59.321  47.280  1.00159.66           O
ATOM   1752  N   GLU   215      37.557  59.277  46.067  1.00247.97           N
ATOM   1753  CA  GLU   215      38.573  59.636  47.027  1.00247.97           C
ATOM   1754  CB  GLU   215      39.521  60.740  46.525  1.00247.97           C
ATOM   1755  CG  GLU   215      40.613  61.105  47.533  1.00247.97           C
ATOM   1756  CD  GLU   215      41.479  62.198  46.924  1.00247.97           C
ATOM   1757  OE1 GLU   215      41.191  62.605  45.766  1.00247.97           O
ATOM   1758  OE2 GLU   215      42.440  62.641  47.607  1.00247.97           O
ATOM   1759  C   GLU   215      38.014  60.073  48.342  1.00247.97           C
ATOM   1760  O   GLU   215      37.732  61.244  48.592  1.00247.97           O
ATOM   1761  N   PRO   216      37.824  59.081  49.168  1.00104.32           N
ATOM   1762  CA  PRO   216      37.409  59.258  50.527  1.00104.32           C
ATOM   1763  CD  PRO   216      37.482  57.763  48.675  1.00104.32           C
ATOM   1764  CB  PRO   216      36.391  58.154  50.790  1.00104.32           C
ATOM   1765  CG  PRO   216      36.855  57.027  49.856  1.00104.32           C
ATOM   1766  C   PRO   216      38.681  59.005  51.255  1.00104.32           C
ATOM   1767  O   PRO   216      39.686  58.754  50.593  1.00104.32           O
ATOM   1768  N   HIS   217      38.687  59.057  52.598  1.00 99.68           N
ATOM   1769  CA  HIS   217      39.896  58.622  53.225  1.00 99.68           C
ATOM   1770  ND1 HIS   217      41.419  56.907  55.669  1.00 99.68           N
ATOM   1771  CG  HIS   217      41.104  58.223  55.413  1.00 99.68           C
ATOM   1772  CB  HIS   217      39.831  58.674  54.761  1.00 99.68           C
ATOM   1773  NE2 HIS   217      43.135  58.123  56.391  1.00 99.68           N
ATOM   1774  CD2 HIS   217      42.162  58.952  55.861  1.00 99.68           C
ATOM   1775  CE1 HIS   217      42.644  56.905  56.254  1.00 99.68           C
ATOM   1776  C   HIS   217      40.008  57.186  52.819  1.00 99.68           C
ATOM   1777  O   HIS   217      41.055  56.726  52.366  1.00 99.68           O
ATOM   1778  N   LEU   218      38.888  56.451  52.965  1.00229.81           N
ATOM   1779  CA  LEU   218      38.764  55.085  52.543  1.00229.81           C
ATOM   1780  CB  LEU   218      38.884  54.063  53.686  1.00229.81           C
ATOM   1781  CG  LEU   218      40.270  54.042  54.355  1.00229.81           C
ATOM   1782  CD1 LEU   218      40.331  52.999  55.483  1.00229.81           C
ATOM   1783  CD2 LEU   218      41.388  53.869  53.314  1.00229.81           C
ATOM   1784  C   LEU   218      37.373  54.981  52.009  1.00229.81           C
ATOM   1785  O   LEU   218      36.535  55.804  52.370  1.00229.81           O
ATOM   1786  N   ARG   219      37.089  53.994  51.127  1.00312.71           N
ATOM   1787  CA  ARG   219      35.760  53.851  50.599  1.00312.71           C
ATOM   1788  CB  ARG   219      35.626  52.652  49.648  1.00312.71           C
ATOM   1789  CG  ARG   219      36.501  52.728  48.400  1.00312.71           C
ATOM   1790  CD  ARG   219      36.360  51.500  47.497  1.00312.71           C
ATOM   1791  NE  ARG   219      35.078  51.639  46.751  1.00312.71           N
ATOM   1792  CZ  ARG   219      34.969  51.138  45.486  1.00312.71           C
ATOM   1793  NH1 ARG   219      36.035  50.513  44.906  1.00312.71           N
ATOM   1794  NH2 ARG   219      33.796  51.267  44.799  1.00312.71           N
ATOM   1795  C   ARG   219      34.915  53.555  51.793  1.00312.71           C
ATOM   1796  O   ARG   219      34.863  52.422  52.266  1.00312.71           O
ATOM   1797  N   ASP   220      34.239  54.596  52.310  1.00132.29           N
ATOM   1798  CA  ASP   220      33.504  54.521  53.536  1.00132.29           C
ATOM   1799  CB  ASP   220      33.138  55.912  54.093  1.00132.29           C
ATOM   1800  CG  ASP   220      32.280  56.667  53.086  1.00132.29           C
ATOM   1801  OD1 ASP   220      32.253  56.261  51.894  1.00132.29           O
ATOM   1802  OD2 ASP   220      31.644  57.672  53.501  1.00132.29           O
ATOM   1803  C   ASP   220      32.258  53.695  53.453  1.00132.29           C
ATOM   1804  O   ASP   220      31.966  52.932  54.372  1.00132.29           O
ATOM   1805  N   ALA   221      31.499  53.795  52.347  1.00 86.24           N
ATOM   1806  CA  ALA   221      30.202  53.181  52.323  1.00 86.24           C
ATOM   1807  CB  ALA   221      29.337  53.637  51.135  1.00 86.24           C
ATOM   1808  C   ALA   221      30.293  51.693  52.263  1.00 86.24           C
ATOM   1809  O   ALA   221      30.589  51.099  51.231  1.00 86.24           O
ATOM   1810  N   LEU   222      30.063  51.063  53.423  1.00197.81           N
ATOM   1811  CA  LEU   222      30.006  49.646  53.600  1.00197.81           C
ATOM   1812  CB  LEU   222      30.263  49.264  55.070  1.00197.81           C
ATOM   1813  CG  LEU   222      29.417  49.971  56.165  1.00197.81           C
ATOM   1814  CD1 LEU   222      27.928  49.606  56.131  1.00197.81           C
ATOM   1815  CD2 LEU   222      29.986  49.700  57.565  1.00197.81           C
ATOM   1816  C   LEU   222      28.699  49.073  53.157  1.00197.81           C
ATOM   1817  O   LEU   222      28.638  47.950  52.668  1.00197.81           O
ATOM   1818  N   TYR   223      27.586  49.789  53.370  1.00222.41           N
ATOM   1819  CA  TYR   223      26.359  49.151  53.017  1.00222.41           C
ATOM   1820  CB  TYR   223      25.703  48.349  54.132  1.00222.41           C
ATOM   1821  CG  TYR   223      26.280  47.018  54.449  1.00222.41           C
ATOM   1822  CD1 TYR   223      25.922  45.937  53.685  1.00222.41           C
ATOM   1823  CD2 TYR   223      27.150  46.837  55.498  1.00222.41           C
ATOM   1824  CE1 TYR   223      26.406  44.693  53.988  1.00222.41           C
ATOM   1825  CE2 TYR   223      27.636  45.588  55.806  1.00222.41           C
ATOM   1826  CZ  TYR   223      27.258  44.507  55.052  1.00222.41           C
ATOM   1827  OH  TYR   223      27.731  43.222  55.377  1.00222.41           O
ATOM   1828  C   TYR   223      25.318  50.155  52.668  1.00222.41           C
ATOM   1829  O   TYR   223      25.350  51.305  53.109  1.00222.41           O
ATOM   1830  N   LEU   224      24.343  49.703  51.857  1.00147.88           N
ATOM   1831  CA  LEU   224      23.194  50.502  51.561  1.00147.88           C
ATOM   1832  CB  LEU   224      22.975  50.772  50.059  1.00147.88           C
ATOM   1833  CG  LEU   224      21.896  51.824  49.689  1.00147.88           C
ATOM   1834  CD1 LEU   224      21.630  51.804  48.177  1.00147.88           C
ATOM   1835  CD2 LEU   224      20.592  51.710  50.496  1.00147.88           C
ATOM   1836  C   LEU   224      22.039  49.661  51.996  1.00147.88           C
ATOM   1837  O   LEU   224      21.926  48.502  51.596  1.00147.88           O
ATOM   1838  N   LYS   225      21.136  50.214  52.828  1.00233.37           N
ATOM   1839  CA  LYS   225      20.043  49.376  53.210  1.00233.37           C
ATOM   1840  CB  LYS   225      19.776  49.220  54.717  1.00233.37           C
ATOM   1841  CG  LYS   225      21.018  49.122  55.586  1.00233.37           C
ATOM   1842  CD  LYS   225      21.994  48.029  55.187  1.00233.37           C
ATOM   1843  CE  LYS   225      23.335  48.290  55.850  1.00233.37           C
ATOM   1844  NZ  LYS   225      23.675  49.722  55.657  1.00233.37           N
ATOM   1845  C   LYS   225      18.779  49.912  52.636  1.00233.37           C
ATOM   1846  O   LYS   225      18.655  51.100  52.350  1.00233.37           O
ATOM   1847  N   LEU   226      17.800  49.022  52.397  1.00172.12           N
ATOM   1848  CA  LEU   226      16.552  49.550  51.936  1.00172.12           C
ATOM   1849  CB  LEU   226      16.398  49.420  50.409  1.00172.12           C
ATOM   1850  CG  LEU   226      17.549  50.018  49.575  1.00172.12           C
ATOM   1851  CD1 LEU   226      17.701  51.527  49.809  1.00172.12           C
ATOM   1852  CD2 LEU   226      18.855  49.231  49.771  1.00172.12           C
ATOM   1853  C   LEU   226      15.414  48.756  52.554  1.00172.12           C
ATOM   1854  O   LEU   226      15.586  47.605  52.913  1.00172.12           O
ATOM   1855  N   TYR   227      14.220  49.377  52.680  1.00332.39           N
ATOM   1856  CA  TYR   227      12.852  48.927  52.991  1.00332.39           C
ATOM   1857  CB  TYR   227      11.975  49.047  51.698  1.00332.39           C
ATOM   1858  CG  TYR   227      12.546  47.960  50.800  1.00332.39           C
ATOM   1859  CD1 TYR   227      13.765  48.152  50.220  1.00332.39           C
ATOM   1860  CD2 TYR   227      11.969  46.713  50.582  1.00332.39           C
ATOM   1861  CE1 TYR   227      14.362  47.187  49.466  1.00332.39           C
ATOM   1862  CE2 TYR   227      12.549  45.725  49.827  1.00332.39           C
ATOM   1863  CZ  TYR   227      13.768  45.974  49.258  1.00332.39           C
ATOM   1864  OH  TYR   227      14.436  45.013  48.472  1.00332.39           O
ATOM   1865  C   TYR   227      12.619  47.451  53.276  1.00332.39           C
ATOM   1866  O   TYR   227      13.369  46.550  52.921  1.00332.39           O
ATOM   1867  N   HIS   228      11.483  47.139  53.924  1.00182.22           N
ATOM   1868  CA  HIS   228      11.044  45.767  53.906  1.00182.22           C
ATOM   1869  ND1 HIS   228      12.929  44.517  57.052  1.00182.22           N
ATOM   1870  CG  HIS   228      12.627  44.822  55.742  1.00182.22           C
ATOM   1871  CB  HIS   228      11.221  45.026  55.252  1.00182.22           C
ATOM   1872  NE2 HIS   228      14.862  44.594  55.959  1.00182.22           N
ATOM   1873  CD2 HIS   228      13.820  44.864  55.089  1.00182.22           C
ATOM   1874  CE1 HIS   228      14.278  44.392  57.125  1.00182.22           C
ATOM   1875  C   HIS   228       9.547  45.696  53.664  1.00182.22           C
ATOM   1876  O   HIS   228       8.829  45.468  54.634  1.00182.22           O
ATOM   1877  N   PRO   229       9.003  45.925  52.483  1.00150.63           N
ATOM   1878  CA  PRO   229       7.580  45.674  52.291  1.00150.63           C
ATOM   1879  CD  PRO   229       9.342  47.197  51.874  1.00150.63           C
ATOM   1880  CB  PRO   229       7.028  46.779  51.398  1.00150.63           C
ATOM   1881  CG  PRO   229       8.272  47.437  50.805  1.00150.63           C
ATOM   1882  C   PRO   229       7.219  44.304  51.756  1.00150.63           C
ATOM   1883  O   PRO   229       8.065  43.638  51.159  1.00150.63           O
ATOM   1884  N   GLU   230       5.943  43.888  51.955  1.00239.97           N
ATOM   1885  CA  GLU   230       5.353  42.678  51.457  1.00239.97           C
ATOM   1886  CB  GLU   230       6.035  42.038  50.241  1.00239.97           C
ATOM   1887  CG  GLU   230       5.164  40.949  49.610  1.00239.97           C
ATOM   1888  CD  GLU   230       3.823  41.582  49.278  1.00239.97           C
ATOM   1889  OE1 GLU   230       3.787  42.498  48.413  1.00239.97           O
ATOM   1890  OE2 GLU   230       2.815  41.157  49.903  1.00239.97           O
ATOM   1891  C   GLU   230       5.341  41.694  52.566  1.00239.97           C
ATOM   1892  O   GLU   230       4.864  41.994  53.657  1.00239.97           O
ATOM   1893  N   ARG   231       5.901  40.506  52.273  1.00376.76           N
ATOM   1894  CA  ARG   231       5.970  39.323  53.072  1.00376.76           C
ATOM   1895  CB  ARG   231       7.257  38.556  52.808  1.00376.76           C
ATOM   1896  CG  ARG   231       7.539  37.252  53.541  1.00376.76           C
ATOM   1897  CD  ARG   231       9.047  37.269  53.693  1.00376.76           C
ATOM   1898  NE  ARG   231       9.721  35.933  53.748  1.00376.76           N
ATOM   1899  CZ  ARG   231      11.006  35.887  53.266  1.00376.76           C
ATOM   1900  NH1 ARG   231      11.525  36.995  52.682  1.00376.76           N
ATOM   1901  NH2 ARG   231      11.779  34.769  53.232  1.00376.76           N
ATOM   1902  C   ARG   231       5.877  39.610  54.520  1.00376.76           C
ATOM   1903  O   ARG   231       6.855  39.828  55.235  1.00376.76           O
ATOM   1904  N   LEU   232       4.612  39.612  54.940  1.00228.77           N
ATOM   1905  CA  LEU   232       4.130  39.681  56.273  1.00228.77           C
ATOM   1906  CB  LEU   232       3.749  41.102  56.722  1.00228.77           C
ATOM   1907  CG  LEU   232       3.246  41.193  58.175  1.00228.77           C
ATOM   1908  CD1 LEU   232       1.897  40.479  58.354  1.00228.77           C
ATOM   1909  CD2 LEU   232       4.319  40.713  59.168  1.00228.77           C
ATOM   1910  C   LEU   232       2.879  38.914  56.057  1.00228.77           C
ATOM   1911  O   LEU   232       2.231  39.121  55.031  1.00228.77           O
ATOM   1912  N   GLN   233       2.515  37.997  56.967  1.00154.80           N
ATOM   1913  CA  GLN   233       1.374  37.195  56.648  1.00154.80           C
ATOM   1914  CB  GLN   233       1.124  36.040  57.631  1.00154.80           C
ATOM   1915  CG  GLN   233       0.795  36.500  59.052  1.00154.80           C
ATOM   1916  CD  GLN   233       0.581  35.256  59.896  1.00154.80           C
ATOM   1917  OE1 GLN   233       0.694  34.133  59.408  1.00154.80           O
ATOM   1918  NE2 GLN   233       0.267  35.460  61.203  1.00154.80           N
ATOM   1919  C   GLN   233       0.186  38.067  56.657  1.00154.80           C
ATOM   1920  O   GLN   233      -0.084  38.710  57.665  1.00154.80           O
ATOM   1921  N   HIS   234      -0.531  38.111  55.515  1.00290.49           N
ATOM   1922  CA  HIS   234      -1.724  38.899  55.369  1.00290.49           C
ATOM   1923  ND1 HIS   234      -3.709  39.839  57.713  1.00290.49           N
ATOM   1924  CG  HIS   234      -2.402  40.212  57.484  1.00290.49           C
ATOM   1925  CB  HIS   234      -1.770  40.253  56.117  1.00290.49           C
ATOM   1926  NE2 HIS   234      -2.841  40.355  59.694  1.00290.49           N
ATOM   1927  CD2 HIS   234      -1.890  40.528  58.705  1.00290.49           C
ATOM   1928  CE1 HIS   234      -3.917  39.941  59.050  1.00290.49           C
ATOM   1929  C   HIS   234      -1.958  39.236  53.927  1.00290.49           C
ATOM   1930  O   HIS   234      -1.931  38.371  53.051  1.00290.49           O
ATOM   1931  N   TYR   235      -2.220  40.544  53.691  1.00100.34           N
ATOM   1932  CA  TYR   235      -2.486  41.149  52.415  1.00100.34           C
ATOM   1933  CB  TYR   235      -3.932  41.647  52.272  1.00100.34           C
ATOM   1934  CG  TYR   235      -4.824  40.452  52.278  1.00100.34           C
ATOM   1935  CD1 TYR   235      -5.016  39.712  51.133  1.00100.34           C
ATOM   1936  CD2 TYR   235      -5.471  40.068  53.431  1.00100.34           C
ATOM   1937  CE1 TYR   235      -5.843  38.611  51.142  1.00100.34           C
ATOM   1938  CE2 TYR   235      -6.297  38.970  53.448  1.00100.34           C
ATOM   1939  CZ  TYR   235      -6.484  38.240  52.300  1.00100.34           C
ATOM   1940  OH  TYR   235      -7.334  37.113  52.318  1.00100.34           O
ATOM   1941  C   TYR   235      -1.586  42.348  52.297  1.00100.34           C
ATOM   1942  O   TYR   235      -0.498  42.360  52.871  1.00100.34           O
ATOM   1943  N   ILE   236      -2.014  43.364  51.509  1.00131.20           N
ATOM   1944  CA  ILE   236      -1.254  44.562  51.249  1.00131.20           C
ATOM   1945  CB  ILE   236      -2.069  45.680  50.671  1.00131.20           C
ATOM   1946  CG1 ILE   236      -3.145  46.130  51.669  1.00131.20           C
ATOM   1947  CG2 ILE   236      -2.641  45.213  49.327  1.00131.20           C
ATOM   1948  CD1 ILE   236      -3.816  47.446  51.276  1.00131.20           C
ATOM   1949  C   ILE   236      -0.680  45.059  52.533  1.00131.20           C
ATOM   1950  O   ILE   236      -1.346  45.066  53.561  1.00131.20           O
ATOM   1951  N   ASN   237       0.599  45.472  52.497  1.00 66.49           N
ATOM   1952  CA  ASN   237       1.310  45.902  53.666  1.00 66.49           C
ATOM   1953  CB  ASN   237       2.790  46.201  53.393  1.00 66.49           C
ATOM   1954  CG  ASN   237       3.489  44.864  53.236  1.00 66.49           C
ATOM   1955  OD1 ASN   237       3.174  44.088  52.335  1.00 66.49           O
ATOM   1956  ND2 ASN   237       4.456  44.581  54.149  1.00 66.49           N
ATOM   1957  C   ASN   237       0.718  47.134  54.257  1.00 66.49           C
ATOM   1958  O   ASN   237       0.623  47.237  55.478  1.00 66.49           O
ATOM   1959  N   PRO   238       0.313  48.082  53.472  1.00100.89           N
ATOM   1960  CA  PRO   238      -0.165  49.281  54.084  1.00100.89           C
ATOM   1961  CD  PRO   238       0.918  48.339  52.174  1.00100.89           C
ATOM   1962  CB  PRO   238      -0.351  50.276  52.944  1.00100.89           C
ATOM   1963  CG  PRO   238       0.731  49.849  51.932  1.00100.89           C
ATOM   1964  C   PRO   238      -1.349  49.093  54.971  1.00100.89           C
ATOM   1965  O   PRO   238      -1.422  49.776  55.991  1.00100.89           O
ATOM   1966  N   GLU   239      -2.296  48.202  54.625  1.00119.88           N
ATOM   1967  CA  GLU   239      -3.431  48.117  55.491  1.00119.88           C
ATOM   1968  CB  GLU   239      -4.628  47.360  54.874  1.00119.88           C
ATOM   1969  CG  GLU   239      -5.854  47.303  55.787  1.00119.88           C
ATOM   1970  CD  GLU   239      -6.946  46.529  55.060  1.00119.88           C
ATOM   1971  OE1 GLU   239      -6.688  46.079  53.912  1.00119.88           O
ATOM   1972  OE2 GLU   239      -8.050  46.374  55.647  1.00119.88           O
ATOM   1973  C   GLU   239      -3.063  47.511  56.822  1.00119.88           C
ATOM   1974  O   GLU   239      -3.374  48.096  57.855  1.00119.88           O
ATOM   1975  N   PRO   240      -2.415  46.382  56.891  1.00265.03           N
ATOM   1976  CA  PRO   240      -2.160  45.851  58.204  1.00265.03           C
ATOM   1977  CD  PRO   240      -2.747  45.307  55.968  1.00265.03           C
ATOM   1978  CB  PRO   240      -2.003  44.340  58.043  1.00265.03           C
ATOM   1979  CG  PRO   240      -2.833  44.021  56.796  1.00265.03           C
ATOM   1980  C   PRO   240      -1.089  46.404  59.084  1.00265.03           C
ATOM   1981  O   PRO   240      -1.186  46.145  60.278  1.00265.03           O
ATOM   1982  N   MET   241      -0.036  47.085  58.589  1.00174.69           N
ATOM   1983  CA  MET   241       0.981  47.362  59.570  1.00174.69           C
ATOM   1984  CB  MET   241       2.216  48.044  58.957  1.00174.69           C
ATOM   1985  CG  MET   241       2.982  47.157  57.974  1.00174.69           C
ATOM   1986  SD  MET   241       4.446  47.944  57.237  1.00174.69           S
ATOM   1987  CE  MET   241       4.913  46.505  56.232  1.00174.69           C
ATOM   1988  C   MET   241       0.497  48.248  60.674  1.00174.69           C
ATOM   1989  O   MET   241       0.507  47.857  61.845  1.00174.69           O
ATOM   1990  N   ARG   242      -0.034  49.427  60.302  1.00136.81           N
ATOM   1991  CA  ARG   242      -0.471  50.372  61.284  1.00136.81           C
ATOM   1992  CB  ARG   242      -0.793  51.756  60.712  1.00136.81           C
ATOM   1993  CG  ARG   242       0.426  52.468  60.125  1.00136.81           C
ATOM   1994  CD  ARG   242       1.294  53.153  61.182  1.00136.81           C
ATOM   1995  NE  ARG   242       0.484  54.249  61.782  1.00136.81           N
ATOM   1996  CZ  ARG   242       0.926  54.895  62.900  1.00136.81           C
ATOM   1997  NH1 ARG   242       2.109  54.533  63.477  1.00136.81           N
ATOM   1998  NH2 ARG   242       0.182  55.903  63.442  1.00136.81           N
ATOM   1999  C   ARG   242      -1.678  49.847  61.961  1.00136.81           C
ATOM   2000  O   ARG   242      -1.836  50.007  63.169  1.00136.81           O
ATOM   2001  N   ILE   243      -2.563  49.210  61.171  1.00 85.37           N
ATOM   2002  CA  ILE   243      -3.804  48.707  61.670  1.00 85.37           C
ATOM   2003  CB  ILE   243      -4.694  48.120  60.613  1.00 85.37           C
ATOM   2004  CG1 ILE   243      -5.167  49.212  59.640  1.00 85.37           C
ATOM   2005  CG2 ILE   243      -5.846  47.387  61.319  1.00 85.37           C
ATOM   2006  CD1 ILE   243      -5.980  48.674  58.463  1.00 85.37           C
ATOM   2007  C   ILE   243      -3.539  47.641  62.671  1.00 85.37           C
ATOM   2008  O   ILE   243      -4.192  47.591  63.708  1.00 85.37           O
ATOM   2009  N   LEU   244      -2.581  46.752  62.374  1.00126.89           N
ATOM   2010  CA  LEU   244      -2.272  45.643  63.224  1.00126.89           C
ATOM   2011  CB  LEU   244      -1.203  44.712  62.611  1.00126.89           C
ATOM   2012  CG  LEU   244      -0.835  43.465  63.444  1.00126.89           C
ATOM   2013  CD1 LEU   244      -0.012  43.807  64.698  1.00126.89           C
ATOM   2014  CD2 LEU   244      -2.087  42.633  63.763  1.00126.89           C
ATOM   2015  C   LEU   244      -1.759  46.158  64.521  1.00126.89           C
ATOM   2016  O   LEU   244      -2.126  45.641  65.576  1.00126.89           O
ATOM   2017  N   GLU   245      -0.891  47.188  64.478  1.00108.59           N
ATOM   2018  CA  GLU   245      -0.344  47.656  65.717  1.00108.59           C
ATOM   2019  CB  GLU   245       0.792  48.681  65.589  1.00108.59           C
ATOM   2020  CG  GLU   245       1.303  49.103  66.969  1.00108.59           C
ATOM   2021  CD  GLU   245       2.707  49.663  66.828  1.00108.59           C
ATOM   2022  OE1 GLU   245       3.343  49.397  65.775  1.00108.59           O
ATOM   2023  OE2 GLU   245       3.166  50.360  67.772  1.00108.59           O
ATOM   2024  C   GLU   245      -1.415  48.250  66.576  1.00108.59           C
ATOM   2025  O   GLU   245      -1.393  48.073  67.796  1.00108.59           O
ATOM   2026  N   TRP   246      -2.373  48.985  65.966  1.00167.48           N
ATOM   2027  CA  TRP   246      -3.379  49.615  66.775  1.00167.48           C
ATOM   2028  CB  TRP   246      -4.322  50.610  66.064  1.00167.48           C
ATOM   2029  CG  TRP   246      -5.347  50.050  65.109  1.00167.48           C
ATOM   2030  CD2 TRP   246      -6.548  49.375  65.519  1.00167.48           C
ATOM   2031  CD1 TRP   246      -5.361  50.067  63.748  1.00167.48           C
ATOM   2032  NE1 TRP   246      -6.492  49.440  63.280  1.00167.48           N
ATOM   2033  CE2 TRP   246      -7.232  49.010  64.361  1.00167.48           C
ATOM   2034  CE3 TRP   246      -7.042  49.085  66.759  1.00167.48           C
ATOM   2035  CZ2 TRP   246      -8.424  48.348  64.424  1.00167.48           C
ATOM   2036  CZ3 TRP   246      -8.242  48.413  66.820  1.00167.48           C
ATOM   2037  CH2 TRP   246      -8.920  48.052  65.675  1.00167.48           C
ATOM   2038  C   TRP   246      -4.222  48.579  67.448  1.00167.48           C
ATOM   2039  O   TRP   246      -4.610  48.758  68.602  1.00167.48           O
ATOM   2040  N   VAL   247      -4.555  47.484  66.731  1.00104.00           N
ATOM   2041  CA  VAL   247      -5.393  46.449  67.283  1.00104.00           C
ATOM   2042  CB  VAL   247      -5.677  45.351  66.298  1.00104.00           C
ATOM   2043  CG1 VAL   247      -6.496  44.259  67.006  1.00104.00           C
ATOM   2044  CG2 VAL   247      -6.377  45.959  65.071  1.00104.00           C
ATOM   2045  C   VAL   247      -4.716  45.824  68.463  1.00104.00           C
ATOM   2046  O   VAL   247      -5.365  45.538  69.470  1.00104.00           O
ATOM   2047  N   GLY   248      -3.394  45.576  68.361  1.00114.24           N
ATOM   2048  CA  GLY   248      -2.683  44.943  69.442  1.00114.24           C
ATOM   2049  C   GLY   248      -2.710  45.813  70.659  1.00114.24           C
ATOM   2050  O   GLY   248      -2.855  45.315  71.775  1.00114.24           O
ATOM   2051  N   VAL   249      -2.537  47.138  70.478  1.00117.39           N
ATOM   2052  CA  VAL   249      -2.501  48.033  71.606  1.00117.39           C
ATOM   2053  CB  VAL   249      -2.222  49.455  71.213  1.00117.39           C
ATOM   2054  CG1 VAL   249      -2.315  50.334  72.472  1.00117.39           C
ATOM   2055  CG2 VAL   249      -0.855  49.515  70.511  1.00117.39           C
ATOM   2056  C   VAL   249      -3.818  48.024  72.309  1.00117.39           C
ATOM   2057  O   VAL   249      -3.861  48.054  73.539  1.00117.39           O
ATOM   2058  N   GLY   250      -4.927  48.013  71.539  1.00104.24           N
ATOM   2059  CA  GLY   250      -6.242  48.045  72.121  1.00104.24           C
ATOM   2060  C   GLY   250      -6.470  46.816  72.943  1.00104.24           C
ATOM   2061  O   GLY   250      -7.069  46.893  74.016  1.00104.24           O
ATOM   2062  N   MET   251      -6.027  45.644  72.443  1.00152.72           N
ATOM   2063  CA  MET   251      -6.224  44.409  73.159  1.00152.72           C
ATOM   2064  CB  MET   251      -5.710  43.187  72.377  1.00152.72           C
ATOM   2065  CG  MET   251      -5.905  41.862  73.115  1.00152.72           C
ATOM   2066  SD  MET   251      -7.633  41.319  73.254  1.00152.72           S
ATOM   2067  CE  MET   251      -7.240  39.808  74.182  1.00152.72           C
ATOM   2068  C   MET   251      -5.470  44.454  74.448  1.00152.72           C
ATOM   2069  O   MET   251      -5.957  43.997  75.476  1.00152.72           O
ATOM   2070  N   LEU   252      -4.243  44.996  74.447  1.00 43.48           N
ATOM   2071  CA  LEU   252      -3.505  44.985  75.678  1.00 43.48           C
ATOM   2072  CB  LEU   252      -2.073  45.525  75.518  1.00 43.48           C
ATOM   2073  CG  LEU   252      -1.191  44.670  74.589  1.00 43.48           C
ATOM   2074  CD1 LEU   252       0.228  45.252  74.473  1.00 43.48           C
ATOM   2075  CD2 LEU   252      -1.198  43.194  75.015  1.00 43.48           C
ATOM   2076  C   LEU   252      -4.187  45.832  76.698  1.00 43.48           C
ATOM   2077  O   LEU   252      -4.223  45.472  77.874  1.00 43.48           O
ATOM   2078  N   LEU   253      -4.724  46.994  76.272  1.00138.05           N
ATOM   2079  CA  LEU   253      -5.346  47.896  77.201  1.00138.05           C
ATOM   2080  CB  LEU   253      -5.823  49.200  76.538  1.00138.05           C
ATOM   2081  CG  LEU   253      -6.491  50.180  77.519  1.00138.05           C
ATOM   2082  CD1 LEU   253      -5.495  50.664  78.586  1.00138.05           C
ATOM   2083  CD2 LEU   253      -7.176  51.337  76.774  1.00138.05           C
ATOM   2084  C   LEU   253      -6.547  47.243  77.819  1.00138.05           C
ATOM   2085  O   LEU   253      -6.784  47.415  79.016  1.00138.05           O
ATOM   2086  N   GLY   254      -7.356  46.516  77.010  1.00126.87           N
ATOM   2087  CA  GLY   254      -8.549  45.905  77.542  1.00126.87           C
ATOM   2088  C   GLY   254      -8.224  44.864  78.565  1.00126.87           C
ATOM   2089  O   GLY   254      -8.839  44.828  79.630  1.00126.87           O
ATOM   2090  N   PRO   255      -7.316  43.981  78.245  1.00233.10           N
ATOM   2091  CA  PRO   255      -6.892  43.113  79.288  1.00233.10           C
ATOM   2092  CD  PRO   255      -7.799  43.062  77.233  1.00233.10           C
ATOM   2093  CB  PRO   255      -6.094  41.999  78.621  1.00233.10           C
ATOM   2094  CG  PRO   255      -6.739  41.933  77.219  1.00233.10           C
ATOM   2095  C   PRO   255      -6.353  43.709  80.565  1.00233.10           C
ATOM   2096  O   PRO   255      -6.646  43.159  81.632  1.00233.10           O
ATOM   2097  N   LEU   256      -5.605  44.829  80.509  1.00138.68           N
ATOM   2098  CA  LEU   256      -5.090  45.418  81.722  1.00138.68           C
ATOM   2099  CB  LEU   256      -4.139  46.599  81.431  1.00138.68           C
ATOM   2100  CG  LEU   256      -3.534  47.293  82.671  1.00138.68           C
ATOM   2101  CD1 LEU   256      -4.558  48.150  83.435  1.00138.68           C
ATOM   2102  CD2 LEU   256      -2.824  46.271  83.573  1.00138.68           C
ATOM   2103  C   LEU   256      -6.235  45.909  82.555  1.00138.68           C
ATOM   2104  O   LEU   256      -6.219  45.781  83.780  1.00138.68           O
ATOM   2105  N   LEU   257      -7.254  46.505  81.901  1.00119.33           N
ATOM   2106  CA  LEU   257      -8.377  47.068  82.605  1.00119.33           C
ATOM   2107  CB  LEU   257      -9.355  47.769  81.647  1.00119.33           C
ATOM   2108  CG  LEU   257     -10.560  48.409  82.354  1.00119.33           C
ATOM   2109  CD1 LEU   257     -10.107  49.533  83.300  1.00119.33           C
ATOM   2110  CD2 LEU   257     -11.627  48.871  81.347  1.00119.33           C
ATOM   2111  C   LEU   257      -9.120  45.978  83.314  1.00119.33           C
ATOM   2112  O   LEU   257      -9.550  46.153  84.453  1.00119.33           O
ATOM   2113  N   THR   258      -9.294  44.818  82.651  1.00 31.09           N
ATOM   2114  CA  THR   258     -10.037  43.735  83.241  1.00 31.09           C
ATOM   2115  CB  THR   258     -10.194  42.571  82.308  1.00 31.09           C
ATOM   2116  OG1 THR   258     -10.853  42.983  81.120  1.00 31.09           O
ATOM   2117  CG2 THR   258     -11.021  41.484  83.016  1.00 31.09           C
ATOM   2118  C   THR   258      -9.327  43.235  84.460  1.00 31.09           C
ATOM   2119  O   THR   258      -9.966  42.920  85.464  1.00 31.09           O
ATOM   2120  N   TRP   259      -7.984  43.136  84.398  1.00 69.09           N
ATOM   2121  CA  TRP   259      -7.226  42.623  85.510  1.00 69.09           C
ATOM   2122  CB  TRP   259      -5.721  42.531  85.210  1.00 69.09           C
ATOM   2123  CG  TRP   259      -5.363  41.490  84.178  1.00 69.09           C
ATOM   2124  CD2 TRP   259      -4.024  41.232  83.732  1.00 69.09           C
ATOM   2125  CD1 TRP   259      -6.172  40.630  83.494  1.00 69.09           C
ATOM   2126  NE1 TRP   259      -5.418  39.850  82.649  1.00 69.09           N
ATOM   2127  CE2 TRP   259      -4.094  40.211  82.786  1.00 69.09           C
ATOM   2128  CE3 TRP   259      -2.833  41.800  84.084  1.00 69.09           C
ATOM   2129  CZ2 TRP   259      -2.968  39.739  82.173  1.00 69.09           C
ATOM   2130  CZ3 TRP   259      -1.700  41.323  83.464  1.00 69.09           C
ATOM   2131  CH2 TRP   259      -1.766  40.313  82.528  1.00 69.09           C
ATOM   2132  C   TRP   259      -7.384  43.529  86.690  1.00 69.09           C
ATOM   2133  O   TRP   259      -7.514  43.060  87.821  1.00 69.09           O
ATOM   2134  N   ILE   260      -7.352  44.857  86.457  1.00128.67           N
ATOM   2135  CA  ILE   260      -7.444  45.810  87.533  1.00128.67           C
ATOM   2136  CB  ILE   260      -7.323  47.229  87.061  1.00128.67           C
ATOM   2137  CG1 ILE   260      -5.956  47.456  86.394  1.00128.67           C
ATOM   2138  CG2 ILE   260      -7.583  48.149  88.265  1.00128.67           C
ATOM   2139  CD1 ILE   260      -4.772  47.211  87.329  1.00128.67           C
ATOM   2140  C   ILE   260      -8.774  45.679  88.211  1.00128.67           C
ATOM   2141  O   ILE   260      -8.857  45.741  89.439  1.00128.67           O
ATOM   2142  N   TYR   261      -9.856  45.515  87.423  1.00102.64           N
ATOM   2143  CA  TYR   261     -11.168  45.408  88.003  1.00102.64           C
ATOM   2144  CB  TYR   261     -12.310  45.299  86.977  1.00102.64           C
ATOM   2145  CG  TYR   261     -12.576  46.648  86.408  1.00102.64           C
ATOM   2146  CD1 TYR   261     -13.309  47.561  87.132  1.00102.64           C
ATOM   2147  CD2 TYR   261     -12.120  46.997  85.160  1.00102.64           C
ATOM   2148  CE1 TYR   261     -13.577  48.812  86.629  1.00102.64           C
ATOM   2149  CE2 TYR   261     -12.387  48.246  84.654  1.00102.64           C
ATOM   2150  CZ  TYR   261     -13.112  49.155  85.384  1.00102.64           C
ATOM   2151  OH  TYR   261     -13.380  50.435  84.854  1.00102.64           O
ATOM   2152  C   TYR   261     -11.263  44.191  88.868  1.00102.64           C
ATOM   2153  O   TYR   261     -11.881  44.235  89.932  1.00102.64           O
ATOM   2154  N   MET   262     -10.695  43.057  88.415  1.00 63.39           N
ATOM   2155  CA  MET   262     -10.783  41.843  89.182  1.00 63.39           C
ATOM   2156  CB  MET   262     -10.145  40.641  88.465  1.00 63.39           C
ATOM   2157  CG  MET   262     -10.878  40.240  87.183  1.00 63.39           C
ATOM   2158  SD  MET   262     -10.151  38.822  86.308  1.00 63.39           S
ATOM   2159  CE  MET   262      -8.722  39.748  85.677  1.00 63.39           C
ATOM   2160  C   MET   262     -10.067  42.009  90.492  1.00 63.39           C
ATOM   2161  O   MET   262     -10.541  41.543  91.530  1.00 63.39           O
ATOM   2162  N   ARG   263      -8.894  42.677  90.481  1.00172.72           N
ATOM   2163  CA  ARG   263      -8.137  42.810  91.697  1.00172.72           C
ATOM   2164  CB  ARG   263      -6.809  43.556  91.482  1.00172.72           C
ATOM   2165  CG  ARG   263      -5.946  43.653  92.740  1.00172.72           C
ATOM   2166  CD  ARG   263      -4.626  44.396  92.522  1.00172.72           C
ATOM   2167  NE  ARG   263      -3.804  43.585  91.579  1.00172.72           N
ATOM   2168  CZ  ARG   263      -3.939  43.758  90.232  1.00172.72           C
ATOM   2169  NH1 ARG   263      -4.818  44.683  89.747  1.00172.72           N
ATOM   2170  NH2 ARG   263      -3.192  43.009  89.370  1.00172.72           N
ATOM   2171  C   ARG   263      -8.946  43.586  92.687  1.00172.72           C
ATOM   2172  O   ARG   263      -9.002  43.236  93.866  1.00172.72           O
ATOM   2173  N   PHE   264      -9.591  44.680  92.236  1.00254.42           N
ATOM   2174  CA  PHE   264     -10.417  45.416  93.145  1.00254.42           C
ATOM   2175  CB  PHE   264      -9.663  46.469  93.976  1.00254.42           C
ATOM   2176  CG  PHE   264      -8.753  45.760  94.917  1.00254.42           C
ATOM   2177  CD1 PHE   264      -7.477  45.421  94.534  1.00254.42           C
ATOM   2178  CD2 PHE   264      -9.178  45.432  96.184  1.00254.42           C
ATOM   2179  CE1 PHE   264      -6.634  44.767  95.401  1.00254.42           C
ATOM   2180  CE2 PHE   264      -8.340  44.777  97.056  1.00254.42           C
ATOM   2181  CZ  PHE   264      -7.065  44.443  96.665  1.00254.42           C
ATOM   2182  C   PHE   264     -11.429  46.164  92.349  1.00254.42           C
ATOM   2183  O   PHE   264     -11.167  46.587  91.224  1.00254.42           O
ATOM   2184  N   ALA   265     -12.638  46.322  92.917  1.00232.01           N
ATOM   2185  CA  ALA   265     -13.635  47.112  92.266  1.00232.01           C
ATOM   2186  CB  ALA   265     -15.074  46.769  92.687  1.00232.01           C
ATOM   2187  C   ALA   265     -13.367  48.520  92.675  1.00232.01           C
ATOM   2188  O   ALA   265     -12.814  48.764  93.747  1.00232.01           O
ATOM   2189  N   SER   266     -13.731  49.494  91.823  1.00196.51           N
ATOM   2190  CA  SER   266     -13.500  50.851  92.214  1.00196.51           C
ATOM   2191  CB  SER   266     -13.631  51.858  91.059  1.00196.51           C
ATOM   2192  OG  SER   266     -12.630  51.612  90.082  1.00196.51           O
ATOM   2193  C   SER   266     -14.539  51.186  93.229  1.00196.51           C
ATOM   2194  O   SER   266     -15.658  50.680  93.172  1.00196.51           O
ATOM   2195  N   ARG   267     -14.185  52.038  94.210  1.00368.43           N
ATOM   2196  CA  ARG   267     -15.164  52.398  95.188  1.00368.43           C
ATOM   2197  CB  ARG   267     -14.976  51.683  96.537  1.00368.43           C
ATOM   2198  CG  ARG   267     -13.643  51.975  97.227  1.00368.43           C
ATOM   2199  CD  ARG   267     -13.621  53.310  97.970  1.00368.43           C
ATOM   2200  NE  ARG   267     -14.673  53.232  99.023  1.00368.43           N
ATOM   2201  CZ  ARG   267     -14.411  52.601 100.205  1.00368.43           C
ATOM   2202  NH1 ARG   267     -13.192  52.026 100.418  1.00368.43           N
ATOM   2203  NH2 ARG   267     -15.371  52.543 101.174  1.00368.43           N
ATOM   2204  C   ARG   267     -15.062  53.871  95.407  1.00368.43           C
ATOM   2205  O   ARG   267     -13.979  54.454  95.433  1.00368.43           O
ATOM   2206  N   PRO   268     -16.207  54.475  95.527  1.00164.99           N
ATOM   2207  CA  PRO   268     -16.254  55.895  95.745  1.00164.99           C
ATOM   2208  CD  PRO   268     -17.331  54.018  94.724  1.00164.99           C
ATOM   2209  CB  PRO   268     -17.644  56.348  95.305  1.00164.99           C
ATOM   2210  CG  PRO   268     -18.067  55.290  94.276  1.00164.99           C
ATOM   2211  C   PRO   268     -15.977  56.217  97.174  1.00164.99           C
ATOM   2212  O   PRO   268     -15.993  55.313  98.007  1.00164.99           O
ATOM   2213  N   GLY   269     -15.718  57.504  97.473  1.00 37.58           N
ATOM   2214  CA  GLY   269     -15.510  57.920  98.827  1.00 37.58           C
ATOM   2215  C   GLY   269     -14.057  58.168  99.050  1.00 37.58           C
ATOM   2216  O   GLY   269     -13.687  58.900  99.967  1.00 37.58           O
ATOM   2217  N   PHE   270     -13.182  57.572  98.221  1.00158.62           N
ATOM   2218  CA  PHE   270     -11.791  57.828  98.437  1.00158.62           C
ATOM   2219  CB  PHE   270     -10.942  56.558  98.609  1.00158.62           C
ATOM   2220  CG  PHE   270     -11.267  55.987  99.946  1.00158.62           C
ATOM   2221  CD1 PHE   270     -12.388  55.211 100.127  1.00158.62           C
ATOM   2222  CD2 PHE   270     -10.444  56.230 101.021  1.00158.62           C
ATOM   2223  CE1 PHE   270     -12.681  54.687 101.364  1.00158.62           C
ATOM   2224  CE2 PHE   270     -10.732  55.710 102.260  1.00158.62           C
ATOM   2225  CZ  PHE   270     -11.854  54.936 102.433  1.00158.62           C
ATOM   2226  C   PHE   270     -11.264  58.585  97.266  1.00158.62           C
ATOM   2227  O   PHE   270     -11.428  58.179  96.117  1.00158.62           O
ATOM   2228  N   SER   271     -10.631  59.737  97.552  1.00 83.79           N
ATOM   2229  CA  SER   271     -10.046  60.560  96.538  1.00 83.79           C
ATOM   2230  CB  SER   271      -9.608  61.938  97.063  1.00 83.79           C
ATOM   2231  OG  SER   271     -10.742  62.688  97.474  1.00 83.79           O
ATOM   2232  C   SER   271      -8.826  59.864  96.037  1.00 83.79           C
ATOM   2233  O   SER   271      -8.361  60.110  94.926  1.00 83.79           O
ATOM   2234  N   TRP   272      -8.263  58.960  96.852  1.00 54.52           N
ATOM   2235  CA  TRP   272      -7.052  58.317  96.443  1.00 54.52           C
ATOM   2236  CB  TRP   272      -6.479  57.362  97.508  1.00 54.52           C
ATOM   2237  CG  TRP   272      -5.966  58.051  98.749  1.00 54.52           C
ATOM   2238  CD2 TRP   272      -4.632  58.563  98.887  1.00 54.52           C
ATOM   2239  CD1 TRP   272      -6.606  58.317  99.924  1.00 54.52           C
ATOM   2240  NE1 TRP   272      -5.752  58.962 100.788  1.00 54.52           N
ATOM   2241  CE2 TRP   272      -4.533  59.120 100.161  1.00 54.52           C
ATOM   2242  CE3 TRP   272      -3.577  58.567  98.021  1.00 54.52           C
ATOM   2243  CZ2 TRP   272      -3.370  59.692 100.591  1.00 54.52           C
ATOM   2244  CZ3 TRP   272      -2.406  59.146  98.457  1.00 54.52           C
ATOM   2245  CH2 TRP   272      -2.305  59.697  99.718  1.00 54.52           C
ATOM   2246  C   TRP   272      -7.304  57.531  95.202  1.00 54.52           C
ATOM   2247  O   TRP   272      -6.481  57.569  94.288  1.00 54.52           O
ATOM   2248  N   PRO   273      -8.385  56.795  95.140  1.00234.98           N
ATOM   2249  CA  PRO   273      -8.665  56.039  93.956  1.00234.98           C
ATOM   2250  CD  PRO   273      -8.997  56.200  96.317  1.00234.98           C
ATOM   2251  CB  PRO   273      -9.866  55.161  94.295  1.00234.98           C
ATOM   2252  CG  PRO   273      -9.722  54.940  95.813  1.00234.98           C
ATOM   2253  C   PRO   273      -8.822  56.885  92.731  1.00234.98           C
ATOM   2254  O   PRO   273      -8.344  56.477  91.673  1.00234.98           O
ATOM   2255  N   VAL   274      -9.464  58.066  92.851  1.00169.18           N
ATOM   2256  CA  VAL   274      -9.693  58.892  91.700  1.00169.18           C
ATOM   2257  CB  VAL   274     -10.571  60.089  91.953  1.00169.18           C
ATOM   2258  CG1 VAL   274     -11.926  59.590  92.480  1.00169.18           C
ATOM   2259  CG2 VAL   274      -9.852  61.092  92.866  1.00169.18           C
ATOM   2260  C   VAL   274      -8.386  59.374  91.175  1.00169.18           C
ATOM   2261  O   VAL   274      -8.188  59.428  89.964  1.00169.18           O
ATOM   2262  N   MET   275      -7.467  59.749  92.086  1.00108.55           N
ATOM   2263  CA  MET   275      -6.190  60.281  91.708  1.00108.55           C
ATOM   2264  CB  MET   275      -5.345  60.717  92.918  1.00108.55           C
ATOM   2265  CG  MET   275      -5.938  61.904  93.683  1.00108.55           C
ATOM   2266  SD  MET   275      -5.968  63.466  92.753  1.00108.55           S
ATOM   2267  CE  MET   275      -4.192  63.802  92.928  1.00108.55           C
ATOM   2268  C   MET   275      -5.417  59.242  90.969  1.00108.55           C
ATOM   2269  O   MET   275      -4.757  59.554  89.980  1.00108.55           O
ATOM   2270  N   LEU   276      -5.474  57.977  91.433  1.00119.09           N
ATOM   2271  CA  LEU   276      -4.725  56.922  90.804  1.00119.09           C
ATOM   2272  CB  LEU   276      -4.863  55.584  91.547  1.00119.09           C
ATOM   2273  CG  LEU   276      -4.072  54.435  90.897  1.00119.09           C
ATOM   2274  CD1 LEU   276      -2.560  54.713  90.926  1.00119.09           C
ATOM   2275  CD2 LEU   276      -4.439  53.084  91.530  1.00119.09           C
ATOM   2276  C   LEU   276      -5.224  56.710  89.412  1.00119.09           C
ATOM   2277  O   LEU   276      -4.428  56.502  88.498  1.00119.09           O
ATOM   2278  N   PHE   277      -6.558  56.751  89.216  1.00 44.15           N
ATOM   2279  CA  PHE   277      -7.102  56.518  87.904  1.00 44.15           C
ATOM   2280  CB  PHE   277      -8.640  56.472  87.857  1.00 44.15           C
ATOM   2281  CG  PHE   277      -9.080  55.129  88.332  1.00 44.15           C
ATOM   2282  CD1 PHE   277      -9.262  54.864  89.668  1.00 44.15           C
ATOM   2283  CD2 PHE   277      -9.314  54.124  87.422  1.00 44.15           C
ATOM   2284  CE1 PHE   277      -9.669  53.621  90.093  1.00 44.15           C
ATOM   2285  CE2 PHE   277      -9.721  52.878  87.838  1.00 44.15           C
ATOM   2286  CZ  PHE   277      -9.899  52.624  89.176  1.00 44.15           C
ATOM   2287  C   PHE   277      -6.650  57.580  86.960  1.00 44.15           C
ATOM   2288  O   PHE   277      -6.312  57.279  85.815  1.00 44.15           O
ATOM   2289  N   PHE   278      -6.646  58.851  87.408  1.00 46.35           N
ATOM   2290  CA  PHE   278      -6.257  59.925  86.536  1.00 46.35           C
ATOM   2291  CB  PHE   278      -6.412  61.326  87.156  1.00 46.35           C
ATOM   2292  CG  PHE   278      -7.854  61.701  87.085  1.00 46.35           C
ATOM   2293  CD1 PHE   278      -8.744  61.310  88.057  1.00 46.35           C
ATOM   2294  CD2 PHE   278      -8.317  62.455  86.031  1.00 46.35           C
ATOM   2295  CE1 PHE   278     -10.071  61.661  87.980  1.00 46.35           C
ATOM   2296  CE2 PHE   278      -9.642  62.811  85.946  1.00 46.35           C
ATOM   2297  CZ  PHE   278     -10.523  62.414  86.923  1.00 46.35           C
ATOM   2298  C   PHE   278      -4.831  59.765  86.115  1.00 46.35           C
ATOM   2299  O   PHE   278      -4.504  60.013  84.953  1.00 46.35           O
ATOM   2300  N   SER   279      -3.940  59.378  87.051  1.00 34.35           N
ATOM   2301  CA  SER   279      -2.547  59.243  86.713  1.00 34.35           C
ATOM   2302  CB  SER   279      -1.674  58.890  87.928  1.00 34.35           C
ATOM   2303  OG  SER   279      -2.013  57.599  88.411  1.00 34.35           O
ATOM   2304  C   SER   279      -2.356  58.162  85.691  1.00 34.35           C
ATOM   2305  O   SER   279      -1.542  58.318  84.779  1.00 34.35           O
ATOM   2306  N   LEU   280      -3.091  57.033  85.815  1.00 88.41           N
ATOM   2307  CA  LEU   280      -2.937  55.955  84.869  1.00 88.41           C
ATOM   2308  CB  LEU   280      -3.727  54.678  85.225  1.00 88.41           C
ATOM   2309  CG  LEU   280      -3.049  53.775  86.278  1.00 88.41           C
ATOM   2310  CD1 LEU   280      -2.797  54.503  87.603  1.00 88.41           C
ATOM   2311  CD2 LEU   280      -3.833  52.466  86.467  1.00 88.41           C
ATOM   2312  C   LEU   280      -3.359  56.391  83.502  1.00 88.41           C
ATOM   2313  O   LEU   280      -2.712  56.038  82.515  1.00 88.41           O
ATOM   2314  N   TYR   281      -4.462  57.164  83.405  1.00 48.69           N
ATOM   2315  CA  TYR   281      -4.925  57.593  82.112  1.00 48.69           C
ATOM   2316  CB  TYR   281      -6.249  58.381  82.127  1.00 48.69           C
ATOM   2317  CG  TYR   281      -7.378  57.423  82.297  1.00 48.69           C
ATOM   2318  CD1 TYR   281      -7.810  57.039  83.543  1.00 48.69           C
ATOM   2319  CD2 TYR   281      -8.010  56.907  81.190  1.00 48.69           C
ATOM   2320  CE1 TYR   281      -8.854  56.155  83.687  1.00 48.69           C
ATOM   2321  CE2 TYR   281      -9.054  56.024  81.324  1.00 48.69           C
ATOM   2322  CZ  TYR   281      -9.478  55.646  82.574  1.00 48.69           C
ATOM   2323  OH  TYR   281     -10.550  54.739  82.710  1.00 48.69           O
ATOM   2324  C   TYR   281      -3.908  58.470  81.462  1.00 48.69           C
ATOM   2325  O   TYR   281      -3.678  58.357  80.258  1.00 48.69           O
ATOM   2326  N   SER   282      -3.294  59.388  82.235  1.00 32.21           N
ATOM   2327  CA  SER   282      -2.347  60.297  81.651  1.00 32.21           C
ATOM   2328  CB  SER   282      -1.820  61.336  82.656  1.00 32.21           C
ATOM   2329  OG  SER   282      -1.065  60.695  83.673  1.00 32.21           O
ATOM   2330  C   SER   282      -1.167  59.543  81.118  1.00 32.21           C
ATOM   2331  O   SER   282      -0.649  59.884  80.055  1.00 32.21           O
ATOM   2332  N   MET   283      -0.705  58.505  81.846  1.00 72.44           N
ATOM   2333  CA  MET   283       0.451  57.761  81.411  1.00 72.44           C
ATOM   2334  CB  MET   283       0.877  56.677  82.416  1.00 72.44           C
ATOM   2335  CG  MET   283       1.376  57.237  83.749  1.00 72.44           C
ATOM   2336  SD  MET   283       1.883  55.968  84.949  1.00 72.44           S
ATOM   2337  CE  MET   283       2.347  57.148  86.248  1.00 72.44           C
ATOM   2338  C   MET   283       0.155  57.064  80.121  1.00 72.44           C
ATOM   2339  O   MET   283       1.008  57.003  79.235  1.00 72.44           O
ATOM   2340  N   GLY   284      -1.061  56.495  79.993  1.00 90.77           N
ATOM   2341  CA  GLY   284      -1.394  55.773  78.796  1.00 90.77           C
ATOM   2342  C   GLY   284      -1.394  56.698  77.622  1.00 90.77           C
ATOM   2343  O   GLY   284      -0.921  56.338  76.544  1.00 90.77           O
ATOM   2344  N   LEU   285      -1.945  57.916  77.797  1.00101.21           N
ATOM   2345  CA  LEU   285      -2.008  58.829  76.689  1.00101.21           C
ATOM   2346  CB  LEU   285      -2.793  60.121  76.979  1.00101.21           C
ATOM   2347  CG  LEU   285      -4.322  59.950  76.895  1.00101.21           C
ATOM   2348  CD1 LEU   285      -4.770  59.725  75.442  1.00101.21           C
ATOM   2349  CD2 LEU   285      -4.828  58.842  77.827  1.00101.21           C
ATOM   2350  C   LEU   285      -0.635  59.213  76.242  1.00101.21           C
ATOM   2351  O   LEU   285      -0.389  59.335  75.042  1.00101.21           O
ATOM   2352  N   VAL   286       0.292  59.439  77.193  1.00144.40           N
ATOM   2353  CA  VAL   286       1.616  59.845  76.808  1.00144.40           C
ATOM   2354  CB  VAL   286       2.495  60.223  77.969  1.00144.40           C
ATOM   2355  CG1 VAL   286       2.857  58.963  78.768  1.00144.40           C
ATOM   2356  CG2 VAL   286       3.714  60.986  77.425  1.00144.40           C
ATOM   2357  C   VAL   286       2.294  58.754  76.031  1.00144.40           C
ATOM   2358  O   VAL   286       3.021  59.030  75.077  1.00144.40           O
ATOM   2359  N   GLU   287       2.106  57.481  76.441  1.00 63.31           N
ATOM   2360  CA  GLU   287       2.757  56.397  75.750  1.00 63.31           C
ATOM   2361  CB  GLU   287       2.496  55.033  76.410  1.00 63.31           C
ATOM   2362  CG  GLU   287       3.152  54.872  77.781  1.00 63.31           C
ATOM   2363  CD  GLU   287       2.798  53.483  78.289  1.00 63.31           C
ATOM   2364  OE1 GLU   287       2.097  52.744  77.547  1.00 63.31           O
ATOM   2365  OE2 GLU   287       3.220  53.143  79.426  1.00 63.31           O
ATOM   2366  C   GLU   287       2.248  56.307  74.340  1.00 63.31           C
ATOM   2367  O   GLU   287       3.024  56.109  73.403  1.00 63.31           O
ATOM   2368  N   LEU   288       0.921  56.447  74.146  1.00 79.22           N
ATOM   2369  CA  LEU   288       0.392  56.342  72.813  1.00 79.22           C
ATOM   2370  CB  LEU   288      -1.146  56.343  72.743  1.00 79.22           C
ATOM   2371  CG  LEU   288      -1.791  54.994  73.123  1.00 79.22           C
ATOM   2372  CD1 LEU   288      -1.500  53.924  72.058  1.00 79.22           C
ATOM   2373  CD2 LEU   288      -1.387  54.541  74.533  1.00 79.22           C
ATOM   2374  C   LEU   288       0.903  57.457  71.954  1.00 79.22           C
ATOM   2375  O   LEU   288       1.225  57.256  70.779  1.00 79.22           O
ATOM   2376  N   VAL   289       0.983  58.676  72.519  1.00 84.55           N
ATOM   2377  CA  VAL   289       1.429  59.782  71.728  1.00 84.55           C
ATOM   2378  CB  VAL   289       1.114  61.129  72.319  1.00 84.55           C
ATOM   2379  CG1 VAL   289      -0.414  61.262  72.427  1.00 84.55           C
ATOM   2380  CG2 VAL   289       1.853  61.288  73.659  1.00 84.55           C
ATOM   2381  C   VAL   289       2.907  59.675  71.578  1.00 84.55           C
ATOM   2382  O   VAL   289       3.611  59.246  72.491  1.00 84.55           O
ATOM   2383  N   GLY   290       3.411  60.053  70.390  1.00 27.52           N
ATOM   2384  CA  GLY   290       4.818  59.998  70.152  1.00 27.52           C
ATOM   2385  C   GLY   290       5.145  58.630  69.661  1.00 27.52           C
ATOM   2386  O   GLY   290       6.311  58.300  69.455  1.00 27.52           O
ATOM   2387  N   ARG   291       4.121  57.784  69.448  1.00191.73           N
ATOM   2388  CA  ARG   291       4.446  56.472  68.981  1.00191.73           C
ATOM   2389  CB  ARG   291       3.509  55.371  69.509  1.00191.73           C
ATOM   2390  CG  ARG   291       3.755  55.040  70.983  1.00191.73           C
ATOM   2391  CD  ARG   291       2.973  53.827  71.490  1.00191.73           C
ATOM   2392  NE  ARG   291       3.464  53.536  72.868  1.00191.73           N
ATOM   2393  CZ  ARG   291       2.785  52.671  73.680  1.00191.73           C
ATOM   2394  NH1 ARG   291       1.621  52.094  73.260  1.00191.73           N
ATOM   2395  NH2 ARG   291       3.276  52.386  74.923  1.00191.73           N
ATOM   2396  C   ARG   291       4.380  56.487  67.492  1.00191.73           C
ATOM   2397  O   ARG   291       3.334  56.758  66.905  1.00191.73           O
ATOM   2398  N   HIS   292       5.536  56.211  66.853  1.00216.94           N
ATOM   2399  CA  HIS   292       5.634  56.184  65.425  1.00216.94           C
ATOM   2400  ND1 HIS   292       5.956  59.386  66.383  1.00216.94           N
ATOM   2401  CG  HIS   292       5.732  58.694  65.214  1.00216.94           C
ATOM   2402  CB  HIS   292       6.389  57.398  64.862  1.00216.94           C
ATOM   2403  NE2 HIS   292       4.462  60.555  65.224  1.00216.94           N
ATOM   2404  CD2 HIS   292       4.819  59.421  64.518  1.00216.94           C
ATOM   2405  CE1 HIS   292       5.171  60.492  66.337  1.00216.94           C
ATOM   2406  C   HIS   292       6.465  54.998  65.066  1.00216.94           C
ATOM   2407  O   HIS   292       7.652  54.950  65.381  1.00216.94           O
ATOM   2408  N   TYR   293       5.860  53.994  64.407  1.00328.93           N
ATOM   2409  CA  TYR   293       6.632  52.868  63.975  1.00328.93           C
ATOM   2410  CB  TYR   293       6.207  51.543  64.638  1.00328.93           C
ATOM   2411  CG  TYR   293       4.745  51.369  64.411  1.00328.93           C
ATOM   2412  CD1 TYR   293       3.848  52.080  65.173  1.00328.93           C
ATOM   2413  CD2 TYR   293       4.271  50.509  63.445  1.00328.93           C
ATOM   2414  CE1 TYR   293       2.495  51.936  64.978  1.00328.93           C
ATOM   2415  CE2 TYR   293       2.917  50.360  63.245  1.00328.93           C
ATOM   2416  CZ  TYR   293       2.029  51.075  64.014  1.00328.93           C
ATOM   2417  OH  TYR   293       0.640  50.928  63.818  1.00328.93           O
ATOM   2418  C   TYR   293       6.409  52.768  62.507  1.00328.93           C
ATOM   2419  O   TYR   293       5.270  52.653  62.059  1.00328.93           O
ATOM   2420  N   PHE   294       7.496  52.845  61.713  1.00331.64           N
ATOM   2421  CA  PHE   294       7.309  52.785  60.297  1.00331.64           C
ATOM   2422  CB  PHE   294       6.224  53.744  59.757  1.00331.64           C
ATOM   2423  CG  PHE   294       6.494  55.150  60.187  1.00331.64           C
ATOM   2424  CD1 PHE   294       6.283  55.535  61.493  1.00331.64           C
ATOM   2425  CD2 PHE   294       6.919  56.101  59.288  1.00331.64           C
ATOM   2426  CE1 PHE   294       6.512  56.830  61.899  1.00331.64           C
ATOM   2427  CE2 PHE   294       7.150  57.398  59.686  1.00331.64           C
ATOM   2428  CZ  PHE   294       6.948  57.767  60.995  1.00331.64           C
ATOM   2429  C   PHE   294       8.588  53.097  59.607  1.00331.64           C
ATOM   2430  O   PHE   294       9.678  52.700  60.015  1.00331.64           O
ATOM   2431  N   LEU   295       8.431  53.848  58.511  1.00150.52           N
ATOM   2432  CA  LEU   295       9.442  54.285  57.615  1.00150.52           C
ATOM   2433  CB  LEU   295       8.822  55.185  56.540  1.00150.52           C
ATOM   2434  CG  LEU   295       7.572  54.574  55.874  1.00150.52           C
ATOM   2435  CD1 LEU   295       7.847  53.159  55.344  1.00150.52           C
ATOM   2436  CD2 LEU   295       6.339  54.648  56.788  1.00150.52           C
ATOM   2437  C   LEU   295      10.417  55.087  58.423  1.00150.52           C
ATOM   2438  O   LEU   295      11.616  55.078  58.157  1.00150.52           O
ATOM   2439  N   GLU   296       9.916  55.802  59.445  1.00103.80           N
ATOM   2440  CA  GLU   296      10.703  56.749  60.184  1.00103.80           C
ATOM   2441  CB  GLU   296       9.880  57.642  61.120  1.00103.80           C
ATOM   2442  CG  GLU   296      10.723  58.726  61.796  1.00103.80           C
ATOM   2443  CD  GLU   296       9.801  59.569  62.663  1.00103.80           C
ATOM   2444  OE1 GLU   296       8.560  59.377  62.563  1.00103.80           O
ATOM   2445  OE2 GLU   296      10.324  60.419  63.433  1.00103.80           O
ATOM   2446  C   GLU   296      11.830  56.246  61.016  1.00103.80           C
ATOM   2447  O   GLU   296      12.919  56.815  60.970  1.00103.80           O
ATOM   2448  N   LEU   297      11.631  55.167  61.777  1.00105.44           N
ATOM   2449  CA  LEU   297      12.607  54.864  62.779  1.00105.44           C
ATOM   2450  CB  LEU   297      12.205  53.648  63.641  1.00105.44           C
ATOM   2451  CG  LEU   297      10.899  53.842  64.445  1.00105.44           C
ATOM   2452  CD1 LEU   297      11.037  54.963  65.488  1.00105.44           C
ATOM   2453  CD2 LEU   297       9.686  54.030  63.520  1.00105.44           C
ATOM   2454  C   LEU   297      13.957  54.604  62.207  1.00105.44           C
ATOM   2455  O   LEU   297      14.948  55.068  62.772  1.00105.44           O
ATOM   2456  N   ARG   298      14.035  53.893  61.066  1.00123.57           N
ATOM   2457  CA  ARG   298      15.314  53.561  60.511  1.00123.57           C
ATOM   2458  CB  ARG   298      15.215  52.846  59.153  1.00123.57           C
ATOM   2459  CG  ARG   298      14.550  51.471  59.219  1.00123.57           C
ATOM   2460  CD  ARG   298      14.595  50.721  57.885  1.00123.57           C
ATOM   2461  NE  ARG   298      13.957  49.391  58.093  1.00123.57           N
ATOM   2462  CZ  ARG   298      14.726  48.293  58.351  1.00123.57           C
ATOM   2463  NH1 ARG   298      16.087  48.397  58.372  1.00123.57           N
ATOM   2464  NH2 ARG   298      14.131  47.086  58.579  1.00123.57           N
ATOM   2465  C   ARG   298      16.017  54.845  60.289  1.00123.57           C
ATOM   2466  O   ARG   298      17.195  54.957  60.601  1.00123.57           O
ATOM   2467  N   ARG   299      15.276  55.855  59.792  1.00161.34           N
ATOM   2468  CA  ARG   299      15.711  57.160  59.364  1.00161.34           C
ATOM   2469  CB  ARG   299      14.549  58.014  58.878  1.00161.34           C
ATOM   2470  CG  ARG   299      13.869  57.407  57.668  1.00161.34           C
ATOM   2471  CD  ARG   299      12.825  58.340  57.087  1.00161.34           C
ATOM   2472  NE  ARG   299      11.551  58.215  57.829  1.00161.34           N
ATOM   2473  CZ  ARG   299      10.487  57.733  57.132  1.00161.34           C
ATOM   2474  NH1 ARG   299      10.701  57.232  55.880  1.00161.34           N
ATOM   2475  NH2 ARG   299       9.233  57.780  57.670  1.00161.34           N
ATOM   2476  C   ARG   299      16.338  57.935  60.474  1.00161.34           C
ATOM   2477  O   ARG   299      17.130  58.843  60.226  1.00161.34           O
ATOM   2478  N   LEU   300      15.932  57.700  61.724  1.00 74.94           N
ATOM   2479  CA  LEU   300      16.617  58.383  62.780  1.00 74.94           C
ATOM   2480  CB  LEU   300      15.956  58.185  64.150  1.00 74.94           C
ATOM   2481  CG  LEU   300      14.548  58.794  64.219  1.00 74.94           C
ATOM   2482  CD1 LEU   300      13.926  58.622  65.613  1.00 74.94           C
ATOM   2483  CD2 LEU   300      14.559  60.254  63.742  1.00 74.94           C
ATOM   2484  C   LEU   300      17.996  57.819  62.880  1.00 74.94           C
ATOM   2485  O   LEU   300      18.969  58.546  63.074  1.00 74.94           O
ATOM   2486  N   SER   301      18.102  56.490  62.686  1.00121.17           N
ATOM   2487  CA  SER   301      19.337  55.771  62.821  1.00121.17           C
ATOM   2488  CB  SER   301      19.242  54.326  62.303  1.00121.17           C
ATOM   2489  OG  SER   301      20.491  53.669  62.448  1.00121.17           O
ATOM   2490  C   SER   301      20.430  56.475  62.028  1.00121.17           C
ATOM   2491  O   SER   301      21.597  56.336  62.390  1.00121.17           O
ATOM   2492  N   PRO   302      20.164  57.216  60.975  1.00229.57           N
ATOM   2493  CA  PRO   302      21.177  57.946  60.274  1.00229.57           C
ATOM   2494  CD  PRO   302      19.108  56.889  60.058  1.00229.57           C
ATOM   2495  CB  PRO   302      20.416  58.726  59.217  1.00229.57           C
ATOM   2496  CG  PRO   302      19.299  57.762  58.820  1.00229.57           C
ATOM   2497  C   PRO   302      22.026  58.857  61.100  1.00229.57           C
ATOM   2498  O   PRO   302      23.243  58.724  60.990  1.00229.57           O
ATOM   2499  N   SER   303      21.435  59.771  61.913  1.00219.87           N
ATOM   2500  CA  SER   303      22.244  60.693  62.668  1.00219.87           C
ATOM   2501  CB  SER   303      23.240  60.020  63.633  1.00219.87           C
ATOM   2502  OG  SER   303      22.549  59.370  64.691  1.00219.87           O
ATOM   2503  C   SER   303      23.016  61.483  61.670  1.00219.87           C
ATOM   2504  O   SER   303      22.534  61.767  60.576  1.00219.87           O
ATOM   2505  N   LEU   304      24.227  61.931  62.033  1.00226.59           N
ATOM   2506  CA  LEU   304      24.941  62.590  60.986  1.00226.59           C
ATOM   2507  CB  LEU   304      25.501  63.969  61.385  1.00226.59           C
ATOM   2508  CG  LEU   304      25.910  64.878  60.201  1.00226.59           C
ATOM   2509  CD1 LEU   304      26.693  66.105  60.695  1.00226.59           C
ATOM   2510  CD2 LEU   304      26.611  64.124  59.059  1.00226.59           C
ATOM   2511  C   LEU   304      26.103  61.702  60.653  1.00226.59           C
ATOM   2512  O   LEU   304      27.263  62.102  60.777  1.00226.59           O
ATOM   2513  N   TYR   305      25.806  60.444  60.260  1.00348.96           N
ATOM   2514  CA  TYR   305      26.820  59.560  59.761  1.00348.96           C
ATOM   2515  CB  TYR   305      26.937  58.248  60.557  1.00348.96           C
ATOM   2516  CG  TYR   305      27.388  58.581  61.938  1.00348.96           C
ATOM   2517  CD1 TYR   305      28.720  58.794  62.216  1.00348.96           C
ATOM   2518  CD2 TYR   305      26.474  58.675  62.962  1.00348.96           C
ATOM   2519  CE1 TYR   305      29.129  59.099  63.494  1.00348.96           C
ATOM   2520  CE2 TYR   305      26.876  58.979  64.240  1.00348.96           C
ATOM   2521  CZ  TYR   305      28.206  59.193  64.509  1.00348.96           C
ATOM   2522  OH  TYR   305      28.618  59.506  65.822  1.00348.96           O
ATOM   2523  C   TYR   305      26.328  59.201  58.396  1.00348.96           C
ATOM   2524  O   TYR   305      26.802  58.227  57.803  1.00348.96           O
ATOM   2525  N   SER   306      25.357  60.024  57.910  1.00214.09           N
ATOM   2526  CA  SER   306      24.664  59.973  56.643  1.00214.09           C
ATOM   2527  CB  SER   306      25.181  58.886  55.685  1.00214.09           C
ATOM   2528  OG  SER   306      24.888  57.593  56.194  1.00214.09           O
ATOM   2529  C   SER   306      23.227  59.657  56.952  1.00214.09           C
ATOM   2530  O   SER   306      22.923  59.371  58.107  1.00214.09           O
ATOM   2531  N   VAL   307      22.287  59.738  55.970  1.00157.16           N
ATOM   2532  CA  VAL   307      20.981  59.228  56.301  1.00157.16           C
ATOM   2533  CB  VAL   307      19.802  59.770  55.534  1.00157.16           C
ATOM   2534  CG1 VAL   307      19.733  61.263  55.867  1.00157.16           C
ATOM   2535  CG2 VAL   307      19.898  59.500  54.029  1.00157.16           C
ATOM   2536  C   VAL   307      21.193  57.766  56.073  1.00157.16           C
ATOM   2537  O   VAL   307      21.096  57.250  54.964  1.00157.16           O
ATOM   2538  N   VAL   308      21.538  57.060  57.164  1.00261.61           N
ATOM   2539  CA  VAL   308      21.814  55.660  57.249  1.00261.61           C
ATOM   2540  CB  VAL   308      22.475  55.153  58.511  1.00261.61           C
ATOM   2541  CG1 VAL   308      23.732  55.964  58.827  1.00261.61           C
ATOM   2542  CG2 VAL   308      21.451  55.047  59.643  1.00261.61           C
ATOM   2543  C   VAL   308      20.572  54.846  57.179  1.00261.61           C
ATOM   2544  O   VAL   308      20.765  53.650  57.011  1.00261.61           O
ATOM   2545  N   PRO   309      19.346  55.327  57.295  1.00237.54           N
ATOM   2546  CA  PRO   309      18.337  54.711  58.112  1.00237.54           C
ATOM   2547  CD  PRO   309      18.736  56.130  56.252  1.00237.54           C
ATOM   2548  CB  PRO   309      16.987  55.136  57.517  1.00237.54           C
ATOM   2549  CG  PRO   309      17.286  55.682  56.133  1.00237.54           C
ATOM   2550  C   PRO   309      18.489  53.247  58.390  1.00237.54           C
ATOM   2551  O   PRO   309      18.564  52.473  57.445  1.00237.54           O
ATOM   2552  N   ALA   310      18.499  52.864  59.693  1.00265.42           N
ATOM   2553  CA  ALA   310      18.851  51.554  60.164  1.00265.42           C
ATOM   2554  CB  ALA   310      17.771  50.486  59.918  1.00265.42           C
ATOM   2555  C   ALA   310      20.047  51.204  59.382  1.00265.42           C
ATOM   2556  O   ALA   310      19.985  50.588  58.319  1.00265.42           O
ATOM   2557  N   SER   311      21.197  51.566  59.961  1.00294.06           N
ATOM   2558  CA  SER   311      22.412  51.394  59.252  1.00294.06           C
ATOM   2559  CB  SER   311      23.611  52.048  59.954  1.00294.06           C
ATOM   2560  OG  SER   311      23.892  51.372  61.170  1.00294.06           O
ATOM   2561  C   SER   311      22.679  49.957  59.188  1.00294.06           C
ATOM   2562  O   SER   311      23.386  49.459  58.318  1.00294.06           O
ATOM   2563  N   GLN   312      22.082  49.245  60.130  1.00209.17           N
ATOM   2564  CA  GLN   312      22.447  47.891  60.252  1.00209.17           C
ATOM   2565  CB  GLN   312      22.130  47.428  61.677  1.00209.17           C
ATOM   2566  CG  GLN   312      22.907  48.288  62.683  1.00209.17           C
ATOM   2567  CD  GLN   312      22.141  48.351  63.994  1.00209.17           C
ATOM   2568  OE1 GLN   312      22.609  47.898  65.038  1.00209.17           O
ATOM   2569  NE2 GLN   312      20.926  48.959  63.940  1.00209.17           N
ATOM   2570  C   GLN   312      21.696  47.092  59.253  1.00209.17           C
ATOM   2571  O   GLN   312      20.496  47.298  59.067  1.00209.17           O
ATOM   2572  N   CYS   313      22.376  46.160  58.549  1.00290.41           N
ATOM   2573  CA  CYS   313      21.510  45.455  57.670  1.00290.41           C
ATOM   2574  CB  CYS   313      21.910  45.028  56.227  1.00290.41           C
ATOM   2575  SG  CYS   313      20.577  44.167  55.328  1.00290.41           S
ATOM   2576  C   CYS   313      20.824  44.304  58.357  1.00290.41           C
ATOM   2577  O   CYS   313      21.334  43.533  59.162  1.00290.41           O
ATOM   2578  N   CYS   314      19.589  44.235  57.890  1.00476.95           N
ATOM   2579  CA  CYS   314      18.326  43.612  57.896  1.00476.95           C
ATOM   2580  CB  CYS   314      17.660  44.338  56.777  1.00476.95           C
ATOM   2581  SG  CYS   314      19.060  45.295  56.113  1.00476.95           S
ATOM   2582  C   CYS   314      18.294  42.164  57.492  1.00476.95           C
ATOM   2583  O   CYS   314      17.350  41.464  57.847  1.00476.95           O
ATOM   2584  N   THR   315      19.251  41.701  56.668  1.00363.72           N
ATOM   2585  CA  THR   315      19.281  40.440  55.952  1.00363.72           C
ATOM   2586  CB  THR   315      19.000  39.143  56.735  1.00363.72           C
ATOM   2587  OG1 THR   315      20.038  38.864  57.652  1.00363.72           O
ATOM   2588  CG2 THR   315      18.884  37.915  55.816  1.00363.72           C
ATOM   2589  C   THR   315      18.644  40.513  54.562  1.00363.72           C
ATOM   2590  O   THR   315      18.921  39.631  53.753  1.00363.72           O
ATOM   2591  N   PRO   316      17.909  41.508  54.118  1.00398.32           N
ATOM   2592  CA  PRO   316      17.455  41.446  52.747  1.00398.32           C
ATOM   2593  CD  PRO   316      16.847  42.083  54.928  1.00398.32           C
ATOM   2594  CB  PRO   316      15.993  41.878  52.709  1.00398.32           C
ATOM   2595  CG  PRO   316      15.842  42.725  53.967  1.00398.32           C
ATOM   2596  C   PRO   316      18.213  42.307  51.862  1.00398.32           C
ATOM   2597  O   PRO   316      19.426  42.288  51.853  1.00398.32           O
ATOM   2598  N   ALA   317      17.428  43.246  51.362  1.00294.34           N
ATOM   2599  CA  ALA   317      17.398  44.212  50.326  1.00294.34           C
ATOM   2600  CB  ALA   317      16.272  45.217  50.558  1.00294.34           C
ATOM   2601  C   ALA   317      18.661  45.032  50.264  1.00294.34           C
ATOM   2602  O   ALA   317      18.724  46.016  49.529  1.00294.34           O
ATOM   2603  N   MET   318      19.619  44.780  51.165  1.00374.98           N
ATOM   2604  CA  MET   318      20.803  45.566  51.304  1.00374.98           C
ATOM   2605  CB  MET   318      21.105  45.675  52.791  1.00374.98           C
ATOM   2606  CG  MET   318      20.055  46.529  53.529  1.00374.98           C
ATOM   2607  SD  MET   318      18.258  46.216  53.274  1.00374.98           S
ATOM   2608  CE  MET   318      17.609  47.296  54.589  1.00374.98           C
ATOM   2609  C   MET   318      21.963  45.007  50.535  1.00374.98           C
ATOM   2610  O   MET   318      21.994  43.823  50.200  1.00374.98           O
ATOM   2611  N   LEU   319      22.934  45.899  50.199  1.00218.09           N
ATOM   2612  CA  LEU   319      24.066  45.554  49.378  1.00218.09           C
ATOM   2613  CB  LEU   319      24.028  46.291  48.042  1.00218.09           C
ATOM   2614  CG  LEU   319      22.643  46.103  47.395  1.00218.09           C
ATOM   2615  CD1 LEU   319      22.642  46.524  45.925  1.00218.09           C
ATOM   2616  CD2 LEU   319      22.086  44.689  47.613  1.00218.09           C
ATOM   2617  C   LEU   319      25.339  45.872  50.099  1.00218.09           C
ATOM   2618  O   LEU   319      25.405  46.834  50.866  1.00218.09           O
ATOM   2619  N   PHE   320      26.395  45.061  49.836  1.00208.11           N
ATOM   2620  CA  PHE   320      27.579  45.104  50.648  1.00208.11           C
ATOM   2621  CB  PHE   320      27.759  43.784  51.411  1.00208.11           C
ATOM   2622  CG  PHE   320      28.769  43.984  52.477  1.00208.11           C
ATOM   2623  CD1 PHE   320      29.072  45.262  52.864  1.00208.11           C
ATOM   2624  CD2 PHE   320      29.321  42.922  53.150  1.00208.11           C
ATOM   2625  CE1 PHE   320      29.961  45.496  53.878  1.00208.11           C
ATOM   2626  CE2 PHE   320      30.204  43.155  54.179  1.00208.11           C
ATOM   2627  CZ  PHE   320      30.530  44.439  54.540  1.00208.11           C
ATOM   2628  C   PHE   320      28.832  45.230  49.839  1.00208.11           C
ATOM   2629  O   PHE   320      29.087  44.451  48.924  1.00208.11           O
ATOM   2630  N   PRO   321      29.609  46.228  50.159  1.00258.61           N
ATOM   2631  CA  PRO   321      30.928  46.247  49.620  1.00258.61           C
ATOM   2632  CD  PRO   321      29.050  47.549  49.959  1.00258.61           C
ATOM   2633  CB  PRO   321      31.486  47.641  49.899  1.00258.61           C
ATOM   2634  CG  PRO   321      30.239  48.465  50.292  1.00258.61           C
ATOM   2635  C   PRO   321      31.752  45.108  50.112  1.00258.61           C
ATOM   2636  O   PRO   321      32.065  45.060  51.299  1.00258.61           O
ATOM   2637  N   ALA   322      32.174  44.237  49.179  1.00117.18           N
ATOM   2638  CA  ALA   322      32.855  43.010  49.458  1.00117.18           C
ATOM   2639  CB  ALA   322      33.019  42.132  48.208  1.00117.18           C
ATOM   2640  C   ALA   322      34.215  43.196  50.066  1.00117.18           C
ATOM   2641  O   ALA   322      34.602  42.358  50.873  1.00117.18           O
ATOM   2642  N   PRO   323      35.024  44.153  49.698  1.00119.22           N
ATOM   2643  CA  PRO   323      36.320  44.277  50.321  1.00119.22           C
ATOM   2644  CD  PRO   323      35.000  44.736  48.371  1.00119.22           C
ATOM   2645  CB  PRO   323      37.127  45.232  49.435  1.00119.22           C
ATOM   2646  CG  PRO   323      36.098  45.810  48.440  1.00119.22           C
ATOM   2647  C   PRO   323      36.320  44.623  51.779  1.00119.22           C
ATOM   2648  O   PRO   323      36.954  43.917  52.564  1.00119.22           O
ATOM   2649  N   ALA   324      35.589  45.684  52.174  1.00109.71           N
ATOM   2650  CA  ALA   324      35.490  46.056  53.556  1.00109.71           C
ATOM   2651  CB  ALA   324      34.617  47.301  53.783  1.00109.71           C
ATOM   2652  C   ALA   324      34.790  44.909  54.133  1.00109.71           C
ATOM   2653  O   ALA   324      34.966  44.494  55.280  1.00109.71           O
ATOM   2654  N   ALA   325      33.948  44.363  53.264  1.00250.58           N
ATOM   2655  CA  ALA   325      33.109  43.336  53.693  1.00250.58           C
ATOM   2656  CB  ALA   325      32.434  42.658  52.487  1.00250.58           C
ATOM   2657  C   ALA   325      33.867  42.215  54.184  1.00250.58           C
ATOM   2658  O   ALA   325      33.712  41.887  55.343  1.00250.58           O
ATOM   2659  N   ARG   326      34.775  41.698  53.356  1.00128.58           N
ATOM   2660  CA  ARG   326      35.364  40.449  53.657  1.00128.58           C
ATOM   2661  CB  ARG   326      36.275  39.935  52.530  1.00128.58           C
ATOM   2662  CG  ARG   326      35.523  39.600  51.241  1.00128.58           C
ATOM   2663  CD  ARG   326      36.430  39.088  50.120  1.00128.58           C
ATOM   2664  NE  ARG   326      35.568  38.805  48.938  1.00128.58           N
ATOM   2665  CZ  ARG   326      36.140  38.550  47.725  1.00128.58           C
ATOM   2666  NH1 ARG   326      37.499  38.568  47.595  1.00128.58           N
ATOM   2667  NH2 ARG   326      35.353  38.276  46.643  1.00128.58           N
ATOM   2668  C   ARG   326      36.177  40.541  54.859  1.00128.58           C
ATOM   2669  O   ARG   326      36.042  39.696  55.728  1.00128.58           O
ATOM   2670  N   ARG   327      37.013  41.582  54.951  1.00157.58           N
ATOM   2671  CA  ARG   327      37.931  41.635  56.035  1.00157.58           C
ATOM   2672  CB  ARG   327      38.947  42.788  55.923  1.00157.58           C
ATOM   2673  CG  ARG   327      39.990  42.591  54.819  1.00157.58           C
ATOM   2674  CD  ARG   327      39.454  42.815  53.404  1.00157.58           C
ATOM   2675  NE  ARG   327      39.531  44.277  53.126  1.00157.58           N
ATOM   2676  CZ  ARG   327      39.483  44.732  51.840  1.00157.58           C
ATOM   2677  NH1 ARG   327      39.365  43.848  50.807  1.00157.58           N
ATOM   2678  NH2 ARG   327      39.553  46.072  51.587  1.00157.58           N
ATOM   2679  C   ARG   327      37.244  41.782  57.326  1.00157.58           C
ATOM   2680  O   ARG   327      37.620  41.152  58.313  1.00157.58           O
ATOM   2681  N   THR   328      36.219  42.640  57.344  1.00157.38           N
ATOM   2682  CA  THR   328      35.591  42.930  58.581  1.00157.38           C
ATOM   2683  CB  THR   328      34.526  43.983  58.461  1.00157.38           C
ATOM   2684  OG1 THR   328      33.485  43.535  57.605  1.00157.38           O
ATOM   2685  CG2 THR   328      35.157  45.265  57.895  1.00157.38           C
ATOM   2686  C   THR   328      34.957  41.743  59.133  1.00157.38           C
ATOM   2687  O   THR   328      35.084  41.404  60.309  1.00157.38           O
ATOM   2688  N   LEU   329      34.269  41.069  58.234  1.00 92.72           N
ATOM   2689  CA  LEU   329      33.460  39.990  58.617  1.00 92.72           C
ATOM   2690  CB  LEU   329      32.646  39.673  57.356  1.00 92.72           C
ATOM   2691  CG  LEU   329      31.777  40.878  56.963  1.00 92.72           C
ATOM   2692  CD1 LEU   329      30.613  40.482  56.041  1.00 92.72           C
ATOM   2693  CD2 LEU   329      31.403  41.714  58.196  1.00 92.72           C
ATOM   2694  C   LEU   329      34.286  38.903  59.177  1.00 92.72           C
ATOM   2695  O   LEU   329      33.913  38.391  60.225  1.00 92.72           O
ATOM   2696  N   THR   330      35.436  38.584  58.540  1.00 52.87           N
ATOM   2697  CA  THR   330      36.313  37.515  58.959  1.00 52.87           C
ATOM   2698  CB  THR   330      37.453  37.307  58.009  1.00 52.87           C
ATOM   2699  OG1 THR   330      36.959  37.005  56.712  1.00 52.87           O
ATOM   2700  CG2 THR   330      38.320  36.148  58.527  1.00 52.87           C
ATOM   2701  C   THR   330      36.890  37.810  60.283  1.00 52.87           C
ATOM   2702  O   THR   330      37.110  36.899  61.076  1.00 52.87           O
ATOM   2703  N   TYR   331      37.227  39.080  60.540  1.00102.81           N
ATOM   2704  CA  TYR   331      37.794  39.325  61.826  1.00102.81           C
ATOM   2705  CB  TYR   331      38.244  40.784  62.008  1.00102.81           C
ATOM   2706  CG  TYR   331      38.815  40.915  63.379  1.00102.81           C
ATOM   2707  CD1 TYR   331      40.111  40.528  63.629  1.00102.81           C
ATOM   2708  CD2 TYR   331      38.061  41.425  64.411  1.00102.81           C
ATOM   2709  CE1 TYR   331      40.649  40.645  64.889  1.00102.81           C
ATOM   2710  CE2 TYR   331      38.594  41.545  65.674  1.00102.81           C
ATOM   2711  CZ  TYR   331      39.889  41.154  65.915  1.00102.81           C
ATOM   2712  OH  TYR   331      40.439  41.276  67.209  1.00102.81           O
ATOM   2713  C   TYR   331      36.793  39.043  62.877  1.00102.81           C
ATOM   2714  O   TYR   331      37.114  38.407  63.892  1.00102.81           O
ATOM   2715  N   LEU   332      35.552  39.533  62.655  1.00182.96           N
ATOM   2716  CA  LEU   332      34.683  39.347  63.760  1.00182.96           C
ATOM   2717  CB  LEU   332      33.242  39.821  63.594  1.00182.96           C
ATOM   2718  CG  LEU   332      32.442  39.341  64.829  1.00182.96           C
ATOM   2719  CD1 LEU   332      32.681  40.250  66.046  1.00182.96           C
ATOM   2720  CD2 LEU   332      30.975  39.006  64.519  1.00182.96           C
ATOM   2721  C   LEU   332      34.452  37.899  64.053  1.00182.96           C
ATOM   2722  O   LEU   332      34.645  37.442  65.183  1.00182.96           O
ATOM   2723  N   SER   333      33.893  37.177  63.064  1.00208.80           N
ATOM   2724  CA  SER   333      33.642  35.781  63.266  1.00208.80           C
ATOM   2725  CB  SER   333      32.315  35.344  62.623  1.00208.80           C
ATOM   2726  OG  SER   333      31.228  36.031  63.225  1.00208.80           O
ATOM   2727  C   SER   333      34.639  34.762  62.847  1.00208.80           C
ATOM   2728  O   SER   333      34.981  33.757  63.542  1.00208.80           O
ATOM   2729  N   GLN   334      34.710  35.069  61.514  1.00237.80           N
ATOM   2730  CA  GLN   334      35.198  34.744  60.203  1.00237.80           C
ATOM   2731  CB  GLN   334      35.020  33.268  59.809  1.00237.80           C
ATOM   2732  CG  GLN   334      35.870  32.307  60.642  1.00237.80           C
ATOM   2733  CD  GLN   334      37.331  32.515  60.264  1.00237.80           C
ATOM   2734  OE1 GLN   334      38.229  31.925  60.862  1.00237.80           O
ATOM   2735  NE2 GLN   334      37.578  33.379  59.244  1.00237.80           N
ATOM   2736  C   GLN   334      34.176  35.554  59.433  1.00237.80           C
ATOM   2737  O   GLN   334      33.241  35.996  60.093  1.00237.80           O
ATOM   2738  N   VAL   335      34.225  35.702  58.078  1.00232.55           N
ATOM   2739  CA  VAL   335      33.459  36.731  57.392  1.00232.55           C
ATOM   2740  CB  VAL   335      33.473  36.525  55.903  1.00232.55           C
ATOM   2741  CG1 VAL   335      33.000  35.094  55.595  1.00232.55           C
ATOM   2742  CG2 VAL   335      32.613  37.616  55.244  1.00232.55           C
ATOM   2743  C   VAL   335      32.027  36.880  57.852  1.00232.55           C
ATOM   2744  O   VAL   335      31.786  37.624  58.803  1.00232.55           O
ATOM   2745  N   TYR   336      31.042  36.139  57.332  1.00151.18           N
ATOM   2746  CA  TYR   336      29.728  36.498  57.789  1.00151.18           C
ATOM   2747  CB  TYR   336      28.610  35.875  56.956  1.00151.18           C
ATOM   2748  CG  TYR   336      28.573  36.595  55.648  1.00151.18           C
ATOM   2749  CD1 TYR   336      28.055  37.868  55.572  1.00151.18           C
ATOM   2750  CD2 TYR   336      29.027  36.002  54.494  1.00151.18           C
ATOM   2751  CE1 TYR   336      28.008  38.536  54.370  1.00151.18           C
ATOM   2752  CE2 TYR   336      28.984  36.661  53.287  1.00151.18           C
ATOM   2753  CZ  TYR   336      28.473  37.934  53.225  1.00151.18           C
ATOM   2754  OH  TYR   336      28.425  38.618  51.992  1.00151.18           O
ATOM   2755  C   TYR   336      29.616  36.042  59.202  1.00151.18           C
ATOM   2756  O   TYR   336      30.023  34.933  59.535  1.00151.18           O
ATOM   2757  N   CYS   337      29.103  36.921  60.084  1.00122.25           N
ATOM   2758  CA  CYS   337      29.059  36.582  61.475  1.00122.25           C
ATOM   2759  CB  CYS   337      28.615  37.737  62.383  1.00122.25           C
ATOM   2760  SG  CYS   337      28.512  37.212  64.118  1.00122.25           S
ATOM   2761  C   CYS   337      28.092  35.471  61.697  1.00122.25           C
ATOM   2762  O   CYS   337      26.958  35.517  61.229  1.00122.25           O
ATOM   2763  N   HIS   338      28.529  34.422  62.420  1.00206.03           N
ATOM   2764  CA  HIS   338      27.633  33.353  62.741  1.00206.03           C
ATOM   2765  ND1 HIS   338      25.682  30.919  61.644  1.00206.03           N
ATOM   2766  CG  HIS   338      26.946  30.962  62.188  1.00206.03           C
ATOM   2767  CB  HIS   338      27.937  32.065  61.951  1.00206.03           C
ATOM   2768  NE2 HIS   338      25.897  29.094  62.897  1.00206.03           N
ATOM   2769  CD2 HIS   338      27.061  29.840  62.950  1.00206.03           C
ATOM   2770  CE1 HIS   338      25.099  29.782  62.101  1.00206.03           C
ATOM   2771  C   HIS   338      27.815  33.069  64.200  1.00206.03           C
ATOM   2772  O   HIS   338      27.835  31.918  64.633  1.00206.03           O
ATOM   2773  N   LYS   339      27.951  34.133  65.009  1.00 83.91           N
ATOM   2774  CA  LYS   339      28.101  33.942  66.419  1.00 83.91           C
ATOM   2775  CB  LYS   339      28.333  35.253  67.193  1.00 83.91           C
ATOM   2776  CG  LYS   339      29.654  35.954  66.861  1.00 83.91           C
ATOM   2777  CD  LYS   339      29.785  37.347  67.487  1.00 83.91           C
ATOM   2778  CE  LYS   339      28.795  38.378  66.939  1.00 83.91           C
ATOM   2779  NZ  LYS   339      28.990  39.681  67.614  1.00 83.91           N
ATOM   2780  C   LYS   339      26.819  33.360  66.901  1.00 83.91           C
ATOM   2781  O   LYS   339      26.799  32.451  67.729  1.00 83.91           O
ATOM   2782  N   GLY   340      25.700  33.874  66.364  1.00 53.67           N
ATOM   2783  CA  GLY   340      24.430  33.386  66.795  1.00 53.67           C
ATOM   2784  C   GLY   340      23.457  33.637  65.701  1.00 53.67           C
ATOM   2785  O   GLY   340      23.827  34.037  64.600  1.00 53.67           O
ATOM   2786  N   PHE   341      22.169  33.399  65.994  1.00282.37           N
ATOM   2787  CA  PHE   341      21.149  33.643  65.026  1.00282.37           C
ATOM   2788  CB  PHE   341      19.786  33.033  65.399  1.00282.37           C
ATOM   2789  CG  PHE   341      19.935  31.549  65.367  1.00282.37           C
ATOM   2790  CD1 PHE   341      19.832  30.864  64.178  1.00282.37           C
ATOM   2791  CD2 PHE   341      20.174  30.840  66.523  1.00282.37           C
ATOM   2792  CE1 PHE   341      19.968  29.496  64.141  1.00282.37           C
ATOM   2793  CE2 PHE   341      20.310  29.472  66.491  1.00282.37           C
ATOM   2794  CZ  PHE   341      20.208  28.797  65.299  1.00282.37           C
ATOM   2795  C   PHE   341      21.008  35.125  65.017  1.00282.37           C
ATOM   2796  O   PHE   341      21.459  35.790  65.946  1.00282.37           O
ATOM   2797  N   GLY   342      20.394  35.698  63.968  1.00 96.37           N
ATOM   2798  CA  GLY   342      20.344  37.131  63.928  1.00 96.37           C
ATOM   2799  C   GLY   342      21.630  37.581  63.328  1.00 96.37           C
ATOM   2800  O   GLY   342      22.228  38.578  63.732  1.00 96.37           O
ATOM   2801  N   LYS   343      22.056  36.840  62.294  1.00195.56           N
ATOM   2802  CA  LYS   343      23.307  37.056  61.648  1.00195.56           C
ATOM   2803  CB  LYS   343      23.595  36.069  60.498  1.00195.56           C
ATOM   2804  CG  LYS   343      24.874  36.387  59.705  1.00195.56           C
ATOM   2805  CD  LYS   343      24.785  37.554  58.706  1.00195.56           C
ATOM   2806  CE  LYS   343      26.122  38.213  58.366  1.00195.56           C
ATOM   2807  NZ  LYS   343      25.943  39.106  57.198  1.00195.56           N
ATOM   2808  C   LYS   343      23.394  38.420  61.064  1.00195.56           C
ATOM   2809  O   LYS   343      24.492  38.970  61.074  1.00195.56           O
ATOM   2810  N   ASP   344      22.304  38.972  60.484  1.00116.12           N
ATOM   2811  CA  ASP   344      22.429  40.233  59.785  1.00116.12           C
ATOM   2812  CB  ASP   344      21.123  40.798  59.202  1.00116.12           C
ATOM   2813  CG  ASP   344      20.029  40.902  60.263  1.00116.12           C
ATOM   2814  OD1 ASP   344      20.077  40.119  61.248  1.00116.12           O
ATOM   2815  OD2 ASP   344      19.128  41.768  60.098  1.00116.12           O
ATOM   2816  C   ASP   344      22.902  41.302  60.686  1.00116.12           C
ATOM   2817  O   ASP   344      23.850  42.012  60.364  1.00116.12           O
ATOM   2818  N   MET   345      22.273  41.415  61.857  1.00192.48           N
ATOM   2819  CA  MET   345      22.561  42.485  62.742  1.00192.48           C
ATOM   2820  CB  MET   345      21.660  42.431  63.991  1.00192.48           C
ATOM   2821  CG  MET   345      21.925  43.508  65.046  1.00192.48           C
ATOM   2822  SD  MET   345      21.430  45.186  64.568  1.00192.48           S
ATOM   2823  CE  MET   345      23.004  45.523  63.734  1.00192.48           C
ATOM   2824  C   MET   345      23.968  42.386  63.205  1.00192.48           C
ATOM   2825  O   MET   345      24.663  43.394  63.304  1.00192.48           O
ATOM   2826  N   ALA   346      24.420  41.159  63.502  1.00 71.19           N
ATOM   2827  CA  ALA   346      25.731  40.980  64.042  1.00 71.19           C
ATOM   2828  CB  ALA   346      26.034  39.513  64.391  1.00 71.19           C
ATOM   2829  C   ALA   346      26.774  41.430  63.071  1.00 71.19           C
ATOM   2830  O   ALA   346      27.731  42.096  63.465  1.00 71.19           O
ATOM   2831  N   LEU   347      26.594  41.087  61.779  1.00179.55           N
ATOM   2832  CA  LEU   347      27.551  41.372  60.742  1.00179.55           C
ATOM   2833  CB  LEU   347      27.051  40.808  59.400  1.00179.55           C
ATOM   2834  CG  LEU   347      28.068  40.785  58.247  1.00179.55           C
ATOM   2835  CD1 LEU   347      28.524  42.195  57.843  1.00179.55           C
ATOM   2836  CD2 LEU   347      29.207  39.800  58.551  1.00179.55           C
ATOM   2837  C   LEU   347      27.701  42.842  60.594  1.00179.55           C
ATOM   2838  O   LEU   347      28.813  43.359  60.465  1.00179.55           O
ATOM   2839  N   TYR   348      26.559  43.545  60.610  1.00142.77           N
ATOM   2840  CA  TYR   348      26.564  44.957  60.400  1.00142.77           C
ATOM   2841  CB  TYR   348      25.194  45.561  60.068  1.00142.77           C
ATOM   2842  CG  TYR   348      24.970  45.047  58.686  1.00142.77           C
ATOM   2843  CD1 TYR   348      24.737  43.714  58.511  1.00142.77           C
ATOM   2844  CD2 TYR   348      24.995  45.840  57.567  1.00142.77           C
ATOM   2845  CE1 TYR   348      24.521  43.112  57.313  1.00142.77           C
ATOM   2846  CE2 TYR   348      24.775  45.255  56.342  1.00142.77           C
ATOM   2847  CZ  TYR   348      24.543  43.894  56.205  1.00142.77           C
ATOM   2848  OH  TYR   348      24.299  43.263  54.966  1.00142.77           O
ATOM   2849  C   TYR   348      27.257  45.650  61.523  1.00142.77           C
ATOM   2850  O   TYR   348      27.974  46.621  61.292  1.00142.77           O
ATOM   2851  N   SER   349      27.051  45.187  62.771  1.00 69.82           N
ATOM   2852  CA  SER   349      27.698  45.809  63.894  1.00 69.82           C
ATOM   2853  CB  SER   349      27.272  45.205  65.245  1.00 69.82           C
ATOM   2854  OG  SER   349      27.711  43.859  65.348  1.00 69.82           O
ATOM   2855  C   SER   349      29.188  45.649  63.774  1.00 69.82           C
ATOM   2856  O   SER   349      29.940  46.572  64.106  1.00 69.82           O
ATOM   2857  N   LEU   350      29.657  44.472  63.295  1.00153.72           N
ATOM   2858  CA  LEU   350      31.083  44.279  63.248  1.00153.72           C
ATOM   2859  CB  LEU   350      31.606  42.934  62.720  1.00153.72           C
ATOM   2860  CG  LEU   350      30.983  41.683  63.332  1.00153.72           C
ATOM   2861  CD1 LEU   350      30.585  41.907  64.800  1.00153.72           C
ATOM   2862  CD2 LEU   350      29.968  41.020  62.393  1.00153.72           C
ATOM   2863  C   LEU   350      31.681  45.238  62.282  1.00153.72           C
ATOM   2864  O   LEU   350      32.752  45.796  62.514  1.00153.72           O
ATOM   2865  N   LEU   351      31.010  45.411  61.137  1.00182.91           N
ATOM   2866  CA  LEU   351      31.531  46.239  60.098  1.00182.91           C
ATOM   2867  CB  LEU   351      30.670  46.131  58.848  1.00182.91           C
ATOM   2868  CG  LEU   351      31.170  46.980  57.688  1.00182.91           C
ATOM   2869  CD1 LEU   351      32.631  46.672  57.329  1.00182.91           C
ATOM   2870  CD2 LEU   351      30.240  46.741  56.510  1.00182.91           C
ATOM   2871  C   LEU   351      31.598  47.677  60.552  1.00182.91           C
ATOM   2872  O   LEU   351      32.562  48.372  60.232  1.00182.91           O
ATOM   2873  N   ARG   352      30.577  48.164  61.299  1.00191.52           N
ATOM   2874  CA  ARG   352      30.529  49.528  61.779  1.00191.52           C
ATOM   2875  CB  ARG   352      29.283  49.848  62.628  1.00191.52           C
ATOM   2876  CG  ARG   352      27.929  49.670  61.940  1.00191.52           C
ATOM   2877  CD  ARG   352      27.750  50.486  60.661  1.00191.52           C
ATOM   2878  NE  ARG   352      27.903  49.529  59.533  1.00191.52           N
ATOM   2879  CZ  ARG   352      26.834  48.770  59.155  1.00191.52           C
ATOM   2880  NH1 ARG   352      25.626  48.937  59.770  1.00191.52           N
ATOM   2881  NH2 ARG   352      26.976  47.833  58.175  1.00191.52           N
ATOM   2882  C   ARG   352      31.671  49.766  62.713  1.00191.52           C
ATOM   2883  O   ARG   352      32.272  50.839  62.713  1.00191.52           O
ATOM   2884  N   ALA   353      32.000  48.765  63.547  1.00 62.36           N
ATOM   2885  CA  ALA   353      33.047  48.930  64.522  1.00 62.36           C
ATOM   2886  CB  ALA   353      33.293  47.661  65.356  1.00 62.36           C
ATOM   2887  C   ALA   353      34.305  49.232  63.779  1.00 62.36           C
ATOM   2888  O   ALA   353      35.123  50.026  64.230  1.00 62.36           O
ATOM   2889  N   LYS   354      34.511  48.594  62.618  1.00111.70           N
ATOM   2890  CA  LYS   354      35.704  48.856  61.875  1.00111.70           C
ATOM   2891  CB  LYS   354      35.983  47.872  60.730  1.00111.70           C
ATOM   2892  CG  LYS   354      36.558  46.571  61.300  1.00111.70           C
ATOM   2893  CD  LYS   354      36.862  45.485  60.272  1.00111.70           C
ATOM   2894  CE  LYS   354      37.441  44.206  60.881  1.00111.70           C
ATOM   2895  NZ  LYS   354      38.797  44.465  61.415  1.00111.70           N
ATOM   2896  C   LYS   354      35.719  50.280  61.413  1.00111.70           C
ATOM   2897  O   LYS   354      36.782  50.816  61.110  1.00111.70           O
ATOM   2898  N   GLY   355      34.549  50.943  61.325  1.00 51.42           N
ATOM   2899  CA  GLY   355      34.594  52.335  60.974  1.00 51.42           C
ATOM   2900  C   GLY   355      33.960  52.565  59.643  1.00 51.42           C
ATOM   2901  O   GLY   355      33.860  53.708  59.199  1.00 51.42           O
ATOM   2902  N   GLU   356      33.517  51.496  58.960  1.00103.91           N
ATOM   2903  CA  GLU   356      32.869  51.721  57.704  1.00103.91           C
ATOM   2904  CB  GLU   356      32.723  50.456  56.840  1.00103.91           C
ATOM   2905  CG  GLU   356      34.062  49.883  56.365  1.00103.91           C
ATOM   2906  CD  GLU   356      34.713  50.893  55.429  1.00103.91           C
ATOM   2907  OE1 GLU   356      34.157  52.014  55.287  1.00103.91           O
ATOM   2908  OE2 GLU   356      35.778  50.556  54.845  1.00103.91           O
ATOM   2909  C   GLU   356      31.521  52.315  57.994  1.00103.91           C
ATOM   2910  O   GLU   356      30.969  52.147  59.083  1.00103.91           O
ATOM   2911  N   ARG   357      30.965  53.063  57.019  1.00213.70           N
ATOM   2912  CA  ARG   357      29.730  53.756  57.248  1.00213.70           C
ATOM   2913  CB  ARG   357      29.806  55.248  56.876  1.00213.70           C
ATOM   2914  CG  ARG   357      30.238  55.511  55.429  1.00213.70           C
ATOM   2915  CD  ARG   357      29.199  55.121  54.373  1.00213.70           C
ATOM   2916  NE  ARG   357      28.089  56.111  54.442  1.00213.70           N
ATOM   2917  CZ  ARG   357      28.108  57.207  53.629  1.00213.70           C
ATOM   2918  NH1 ARG   357      29.117  57.364  52.725  1.00213.70           N
ATOM   2919  NH2 ARG   357      27.113  58.137  53.708  1.00213.70           N
ATOM   2920  C   ARG   357      28.628  53.135  56.455  1.00213.70           C
ATOM   2921  O   ARG   357      28.848  52.542  55.400  1.00213.70           O
ATOM   2922  N   ALA   358      27.391  53.263  56.975  1.00 71.37           N
ATOM   2923  CA  ALA   358      26.244  52.733  56.307  1.00 71.37           C
ATOM   2924  CB  ALA   358      25.510  51.642  57.103  1.00 71.37           C
ATOM   2925  C   ALA   358      25.296  53.866  56.132  1.00 71.37           C
ATOM   2926  O   ALA   358      25.301  54.830  56.894  1.00 71.37           O
ATOM   2927  N   TYR   359      24.476  53.790  55.077  1.00185.50           N
ATOM   2928  CA  TYR   359      23.582  54.859  54.769  1.00185.50           C
ATOM   2929  CB  TYR   359      24.243  55.708  53.670  1.00185.50           C
ATOM   2930  CG  TYR   359      23.353  56.729  53.063  1.00185.50           C
ATOM   2931  CD1 TYR   359      22.506  56.384  52.035  1.00185.50           C
ATOM   2932  CD2 TYR   359      23.384  58.028  53.508  1.00185.50           C
ATOM   2933  CE1 TYR   359      21.692  57.326  51.455  1.00185.50           C
ATOM   2934  CE2 TYR   359      22.575  58.973  52.931  1.00185.50           C
ATOM   2935  CZ  TYR   359      21.731  58.623  51.906  1.00185.50           C
ATOM   2936  OH  TYR   359      20.904  59.603  51.321  1.00185.50           O
ATOM   2937  C   TYR   359      22.384  54.209  54.196  1.00185.50           C
ATOM   2938  O   TYR   359      22.516  53.188  53.528  1.00185.50           O
ATOM   2939  N   VAL   360      21.164  54.712  54.442  1.00231.19           N
ATOM   2940  CA  VAL   360      20.228  54.017  53.643  1.00231.19           C
ATOM   2941  CB  VAL   360      19.540  52.824  54.221  1.00231.19           C
ATOM   2942  CG1 VAL   360      20.566  51.970  54.959  1.00231.19           C
ATOM   2943  CG2 VAL   360      18.205  53.167  54.853  1.00231.19           C
ATOM   2944  C   VAL   360      19.238  54.939  53.052  1.00231.19           C
ATOM   2945  O   VAL   360      19.022  56.068  53.488  1.00231.19           O
ATOM   2946  N   VAL   361      18.637  54.477  51.955  1.00 99.45           N
ATOM   2947  CA  VAL   361      17.651  55.321  51.387  1.00 99.45           C
ATOM   2948  CB  VAL   361      17.879  55.610  49.929  1.00 99.45           C
ATOM   2949  CG1 VAL   361      16.771  56.551  49.426  1.00 99.45           C
ATOM   2950  CG2 VAL   361      19.297  56.179  49.758  1.00 99.45           C
ATOM   2951  C   VAL   361      16.415  54.524  51.560  1.00 99.45           C
ATOM   2952  O   VAL   361      16.432  53.299  51.471  1.00 99.45           O
ATOM   2953  N   GLU   362      15.279  55.167  51.835  1.00126.37           N
ATOM   2954  CA  GLU   362      14.202  54.277  52.083  1.00126.37           C
ATOM   2955  CB  GLU   362      13.486  54.580  53.405  1.00126.37           C
ATOM   2956  CG  GLU   362      14.359  54.282  54.626  1.00126.37           C
ATOM   2957  CD  GLU   362      13.561  54.613  55.875  1.00126.37           C
ATOM   2958  OE1 GLU   362      12.837  55.642  55.853  1.00126.37           O
ATOM   2959  OE2 GLU   362      13.661  53.838  56.863  1.00126.37           O
ATOM   2960  C   GLU   362      13.209  54.258  50.966  1.00126.37           C
ATOM   2961  O   GLU   362      12.062  54.638  51.184  1.00126.37           O
ATOM   2962  N   PRO   363      13.561  53.858  49.767  1.00164.58           N
ATOM   2963  CA  PRO   363      12.511  53.611  48.830  1.00164.58           C
ATOM   2964  CD  PRO   363      14.740  54.362  49.090  1.00164.58           C
ATOM   2965  CB  PRO   363      13.035  53.982  47.443  1.00164.58           C
ATOM   2966  CG  PRO   363      14.558  53.992  47.613  1.00164.58           C
ATOM   2967  C   PRO   363      12.305  52.152  49.008  1.00164.58           C
ATOM   2968  O   PRO   363      13.273  51.478  49.355  1.00164.58           O
ATOM   2969  N   ASN   364      11.105  51.611  48.759  1.00 97.96           N
ATOM   2970  CA  ASN   364      11.030  50.201  48.946  1.00 97.96           C
ATOM   2971  CB  ASN   364       9.619  49.658  49.251  1.00 97.96           C
ATOM   2972  CG  ASN   364       9.105  50.334  50.514  1.00 97.96           C
ATOM   2973  OD1 ASN   364       7.926  50.238  50.854  1.00 97.96           O
ATOM   2974  ND2 ASN   364      10.005  51.069  51.214  1.00 97.96           N
ATOM   2975  C   ASN   364      11.487  49.604  47.660  1.00 97.96           C
ATOM   2976  O   ASN   364      10.793  49.622  46.646  1.00 97.96           O
ATOM   2977  N   LEU   365      12.707  49.060  47.665  1.00175.38           N
ATOM   2978  CA  LEU   365      13.179  48.403  46.492  1.00175.38           C
ATOM   2979  CB  LEU   365      14.617  47.836  46.686  1.00175.38           C
ATOM   2980  CG  LEU   365      15.246  46.776  45.737  1.00175.38           C
ATOM   2981  CD1 LEU   365      16.599  46.294  46.295  1.00175.38           C
ATOM   2982  CD2 LEU   365      14.388  45.531  45.539  1.00175.38           C
ATOM   2983  C   LEU   365      12.231  47.291  46.304  1.00175.38           C
ATOM   2984  O   LEU   365      12.000  46.890  45.161  1.00175.38           O
ATOM   2985  N   VAL   366      11.679  46.731  47.409  1.00210.41           N
ATOM   2986  CA  VAL   366      10.942  45.584  47.042  1.00210.41           C
ATOM   2987  CB  VAL   366      11.813  44.584  46.591  1.00210.41           C
ATOM   2988  CG1 VAL   366      12.155  43.630  47.754  1.00210.41           C
ATOM   2989  CG2 VAL   366      11.135  44.242  45.271  1.00210.41           C
ATOM   2990  C   VAL   366       9.948  44.957  47.964  1.00210.41           C
ATOM   2991  O   VAL   366       9.667  45.422  49.063  1.00210.41           O
ATOM   2992  N   LYS   367       9.388  43.846  47.416  1.00215.87           N
ATOM   2993  CA  LYS   367       8.370  42.938  47.855  1.00215.87           C
ATOM   2994  CB  LYS   367       7.368  42.719  46.702  1.00215.87           C
ATOM   2995  CG  LYS   367       6.082  41.959  47.005  1.00215.87           C
ATOM   2996  CD  LYS   367       6.178  40.441  46.896  1.00215.87           C
ATOM   2997  CE  LYS   367       5.770  39.965  45.502  1.00215.87           C
ATOM   2998  NZ  LYS   367       5.121  38.643  45.589  1.00215.87           N
ATOM   2999  C   LYS   367       9.126  41.676  48.211  1.00215.87           C
ATOM   3000  O   LYS   367      10.345  41.683  48.187  1.00215.87           O
ATOM   3001  N   HIS   368       8.489  40.559  48.605  1.00225.76           N
ATOM   3002  CA  HIS   368       9.291  39.400  48.974  1.00225.76           C
ATOM   3003  ND1 HIS   368      10.648  40.592  51.202  1.00225.76           N
ATOM   3004  CG  HIS   368       9.333  40.177  51.225  1.00225.76           C
ATOM   3005  CB  HIS   368       8.839  39.026  50.384  1.00225.76           C
ATOM   3006  NE2 HIS   368       9.569  42.001  52.538  1.00225.76           N
ATOM   3007  CD2 HIS   368       8.691  41.051  52.048  1.00225.76           C
ATOM   3008  CE1 HIS   368      10.732  41.685  52.001  1.00225.76           C
ATOM   3009  C   HIS   368       9.122  38.315  47.792  1.00225.76           C
ATOM   3010  O   HIS   368       7.974  37.871  47.672  1.00225.76           O
ATOM   3011  N   ILE   369      10.220  37.982  46.898  1.00329.26           N
ATOM   3012  CA  ILE   369      10.643  36.952  45.819  1.00329.26           C
ATOM   3013  CB  ILE   369      10.941  37.562  44.497  1.00329.26           C
ATOM   3014  CG1 ILE   369      11.295  36.569  43.376  1.00329.26           C
ATOM   3015  CG2 ILE   369      12.293  38.203  44.777  1.00329.26           C
ATOM   3016  CD1 ILE   369      12.822  36.369  43.185  1.00329.26           C
ATOM   3017  C   ILE   369      12.020  36.089  45.943  1.00329.26           C
ATOM   3018  O   ILE   369      12.977  36.481  46.601  1.00329.26           O
ATOM   3019  N   GLY   370      12.248  34.852  45.324  1.00298.25           N
ATOM   3020  CA  GLY   370      13.637  34.287  45.352  1.00298.25           C
ATOM   3021  C   GLY   370      13.981  32.767  45.564  1.00298.25           C
ATOM   3022  O   GLY   370      14.667  32.194  44.724  1.00298.25           O
ATOM   3023  N   LEU   371      13.613  32.022  46.642  1.00377.88           N
ATOM   3024  CA  LEU   371      13.819  30.584  46.909  1.00377.88           C
ATOM   3025  CB  LEU   371      13.977  30.054  48.368  1.00377.88           C
ATOM   3026  CG  LEU   371      13.337  28.759  48.897  1.00377.88           C
ATOM   3027  CD1 LEU   371      11.874  29.075  49.198  1.00377.88           C
ATOM   3028  CD2 LEU   371      13.579  27.490  48.057  1.00377.88           C
ATOM   3029  C   LEU   371      12.821  29.902  46.109  1.00377.88           C
ATOM   3030  O   LEU   371      12.045  29.059  46.509  1.00377.88           O
ATOM   3031  N   PHE   372      12.808  30.355  44.890  1.00333.05           N
ATOM   3032  CA  PHE   372      11.816  30.303  43.928  1.00333.05           C
ATOM   3033  CB  PHE   372      12.425  30.196  42.529  1.00333.05           C
ATOM   3034  CG  PHE   372      13.416  31.275  42.429  1.00333.05           C
ATOM   3035  CD1 PHE   372      13.012  32.569  42.588  1.00333.05           C
ATOM   3036  CD2 PHE   372      14.746  30.984  42.261  1.00333.05           C
ATOM   3037  CE1 PHE   372      13.920  33.593  42.508  1.00333.05           C
ATOM   3038  CE2 PHE   372      15.657  32.003  42.178  1.00333.05           C
ATOM   3039  CZ  PHE   372      15.239  33.307  42.293  1.00333.05           C
ATOM   3040  C   PHE   372      10.959  29.133  43.969  1.00333.05           C
ATOM   3041  O   PHE   372       9.743  29.299  44.037  1.00333.05           O
ATOM   3042  N   SER   373      11.545  27.948  43.886  1.00118.48           N
ATOM   3043  CA  SER   373      10.711  26.805  43.827  1.00118.48           C
ATOM   3044  CB  SER   373      11.532  25.506  43.837  1.00118.48           C
ATOM   3045  OG  SER   373      10.677  24.375  43.895  1.00118.48           O
ATOM   3046  C   SER   373       9.906  26.802  45.050  1.00118.48           C
ATOM   3047  O   SER   373       8.696  26.638  45.067  1.00118.48           O
ATOM   3048  N   SER   374      10.584  26.987  46.149  1.00172.38           N
ATOM   3049  CA  SER   374       9.874  26.940  47.351  1.00172.38           C
ATOM   3050  CB  SER   374      10.871  26.465  48.359  1.00172.38           C
ATOM   3051  OG  SER   374      11.218  25.125  48.053  1.00172.38           O
ATOM   3052  C   SER   374       9.114  28.191  47.646  1.00172.38           C
ATOM   3053  O   SER   374       7.923  28.106  47.902  1.00172.38           O
ATOM   3054  N   LEU   375       9.678  29.399  47.438  1.00253.64           N
ATOM   3055  CA  LEU   375       9.073  30.674  47.759  1.00253.64           C
ATOM   3056  CB  LEU   375       9.822  31.854  47.122  1.00253.64           C
ATOM   3057  CG  LEU   375       9.339  33.295  47.440  1.00253.64           C
ATOM   3058  CD1 LEU   375       9.563  34.260  46.268  1.00253.64           C
ATOM   3059  CD2 LEU   375       7.983  33.458  48.074  1.00253.64           C
ATOM   3060  C   LEU   375       7.766  30.641  47.067  1.00253.64           C
ATOM   3061  O   LEU   375       6.785  31.158  47.580  1.00253.64           O
ATOM   3062  N   ARG   376       7.721  29.849  45.981  1.00276.17           N
ATOM   3063  CA  ARG   376       6.615  29.610  45.141  1.00276.17           C
ATOM   3064  CB  ARG   376       6.709  28.279  44.405  1.00276.17           C
ATOM   3065  CG  ARG   376       5.381  27.578  44.142  1.00276.17           C
ATOM   3066  CD  ARG   376       5.526  26.055  44.219  1.00276.17           C
ATOM   3067  NE  ARG   376       6.550  25.638  43.221  1.00276.17           N
ATOM   3068  CZ  ARG   376       7.491  24.703  43.543  1.00276.17           C
ATOM   3069  NH1 ARG   376       7.591  24.233  44.822  1.00276.17           N
ATOM   3070  NH2 ARG   376       8.329  24.235  42.573  1.00276.17           N
ATOM   3071  C   ARG   376       5.448  29.484  45.965  1.00276.17           C
ATOM   3072  O   ARG   376       4.356  29.894  45.597  1.00276.17           O
ATOM   3073  N   TYR   377       5.576  28.867  47.108  1.00278.45           N
ATOM   3074  CA  TYR   377       4.375  29.197  47.713  1.00278.45           C
ATOM   3075  CB  TYR   377       3.544  28.028  48.148  1.00278.45           C
ATOM   3076  CG  TYR   377       3.441  26.861  47.207  1.00278.45           C
ATOM   3077  CD1 TYR   377       2.839  26.929  45.981  1.00278.45           C
ATOM   3078  CD2 TYR   377       3.908  25.629  47.601  1.00278.45           C
ATOM   3079  CE1 TYR   377       2.743  25.830  45.160  1.00278.45           C
ATOM   3080  CE2 TYR   377       3.827  24.516  46.806  1.00278.45           C
ATOM   3081  CZ  TYR   377       3.242  24.619  45.572  1.00278.45           C
ATOM   3082  OH  TYR   377       3.149  23.484  44.741  1.00278.45           O
ATOM   3083  C   TYR   377       4.745  30.031  48.903  1.00278.45           C
ATOM   3084  O   TYR   377       5.574  29.667  49.735  1.00278.45           O
ATOM   3085  N   ASN   378       4.174  31.242  48.913  1.00149.94           N
ATOM   3086  CA  ASN   378       4.229  32.302  49.874  1.00149.94           C
ATOM   3087  CB  ASN   378       3.145  32.153  50.937  1.00149.94           C
ATOM   3088  CG  ASN   378       1.815  32.274  50.207  1.00149.94           C
ATOM   3089  OD1 ASN   378       1.579  33.243  49.489  1.00149.94           O
ATOM   3090  ND2 ASN   378       0.927  31.257  50.372  1.00149.94           N
ATOM   3091  C   ASN   378       5.539  32.662  50.548  1.00149.94           C
ATOM   3092  O   ASN   378       6.034  31.957  51.427  1.00149.94           O
ATOM   3093  N   PHE   379       6.091  33.825  50.112  1.00422.26           N
ATOM   3094  CA  PHE   379       7.179  34.617  50.645  1.00422.26           C
ATOM   3095  CB  PHE   379       7.100  35.973  49.932  1.00422.26           C
ATOM   3096  CG  PHE   379       5.871  36.055  49.112  1.00422.26           C
ATOM   3097  CD1 PHE   379       4.635  36.195  49.684  1.00422.26           C
ATOM   3098  CD2 PHE   379       5.962  36.017  47.744  1.00422.26           C
ATOM   3099  CE1 PHE   379       3.500  36.281  48.919  1.00422.26           C
ATOM   3100  CE2 PHE   379       4.829  36.108  46.972  1.00422.26           C
ATOM   3101  CZ  PHE   379       3.594  36.237  47.554  1.00422.26           C
ATOM   3102  C   PHE   379       6.804  34.842  52.037  1.00422.26           C
ATOM   3103  O   PHE   379       7.556  34.545  52.959  1.00422.26           O
ATOM   3104  N   HIS   380       5.557  35.284  52.187  1.00259.57           N
ATOM   3105  CA  HIS   380       5.008  35.716  53.430  1.00259.57           C
ATOM   3106  ND1 HIS   380       1.824  36.883  51.636  1.00259.57           N
ATOM   3107  CG  HIS   380       3.045  36.993  52.262  1.00259.57           C
ATOM   3108  CB  HIS   380       3.496  36.043  53.326  1.00259.57           C
ATOM   3109  NE2 HIS   380       2.814  38.678  50.782  1.00259.57           N
ATOM   3110  CD2 HIS   380       3.633  38.095  51.731  1.00259.57           C
ATOM   3111  CE1 HIS   380       1.737  37.916  50.761  1.00259.57           C
ATOM   3112  C   HIS   380       5.007  34.537  54.359  1.00259.57           C
ATOM   3113  O   HIS   380       5.527  33.467  54.049  1.00259.57           O
ATOM   3114  N   PRO   381       4.396  34.761  55.502  1.00169.89           N
ATOM   3115  CA  PRO   381       4.257  33.753  56.516  1.00169.89           C
ATOM   3116  CD  PRO   381       4.538  36.071  56.134  1.00169.89           C
ATOM   3117  CB  PRO   381       3.706  34.455  57.749  1.00169.89           C
ATOM   3118  CG  PRO   381       4.347  35.848  57.645  1.00169.89           C
ATOM   3119  C   PRO   381       3.518  32.544  56.077  1.00169.89           C
ATOM   3120  O   PRO   381       3.486  31.571  56.826  1.00169.89           O
ATOM   3121  N   SER   382       2.930  32.556  54.864  1.00105.40           N
ATOM   3122  CA  SER   382       2.362  31.354  54.314  1.00105.40           C
ATOM   3123  CB  SER   382       1.356  31.603  53.184  1.00105.40           C
ATOM   3124  OG  SER   382       0.232  32.309  53.688  1.00105.40           O
ATOM   3125  C   SER   382       3.521  30.522  53.829  1.00105.40           C
ATOM   3126  O   SER   382       3.373  29.518  53.136  1.00105.40           O
ATOM   3127  N   LEU   383       4.723  30.981  54.209  1.00229.65           N
ATOM   3128  CA  LEU   383       6.020  30.434  54.035  1.00229.65           C
ATOM   3129  CB  LEU   383       7.049  31.301  54.766  1.00229.65           C
ATOM   3130  CG  LEU   383       8.376  30.585  54.988  1.00229.65           C
ATOM   3131  CD1 LEU   383       8.830  29.918  53.697  1.00229.65           C
ATOM   3132  CD2 LEU   383       9.423  31.540  55.582  1.00229.65           C
ATOM   3133  C   LEU   383       5.995  29.095  54.671  1.00229.65           C
ATOM   3134  O   LEU   383       6.651  28.172  54.192  1.00229.65           O
ATOM   3135  N   LEU   384       5.250  28.980  55.786  1.00225.54           N
ATOM   3136  CA  LEU   384       5.076  27.721  56.446  1.00225.54           C
ATOM   3137  CB  LEU   384       4.879  26.539  55.474  1.00225.54           C
ATOM   3138  CG  LEU   384       4.269  25.285  56.122  1.00225.54           C
ATOM   3139  CD1 LEU   384       2.744  25.441  56.215  1.00225.54           C
ATOM   3140  CD2 LEU   384       4.705  23.979  55.441  1.00225.54           C
ATOM   3141  C   LEU   384       6.381  27.466  57.188  1.00225.54           C
ATOM   3142  O   LEU   384       7.447  27.454  56.514  1.00225.54           O
ATOM   3143  OXT LEU   384       6.331  27.282  58.433  1.00225.54           O
TER    3144      LEU   384
END
